# Supplementary material for: N,N′-Bis(2-chloro­phenyl­sulfon­yl)adipamide
Source: Acta Crystallogr Sect E Struct Rep Online. 2011 Mar 12;67(Pt 4):o837. doi: 10.1107/S1600536811008464 (PMC3100076; doi:10.1107/S1600536811008464)
Supplement: Supplementary file 2 [file e-67-0o837-Isup2.hkl]

# 
# h,k,l, Fc-squared, Fo-squared, sigma(Fo-squared) and status flag 
# 
data_I
_shelx_title ' AS4 P21/N' 
_shelx_refln_list_code          4 
_shelx_F_calc_maximum      157.21 
_exptl_crystal_F_000       508.00 
_reflns_d_resolution_high  0.8206 
 
loop_ 
 _symmetry_equiv_pos_as_xyz 
 'x, y, z' 
 '-x+1/2, y+1/2, -z+1/2' 
 '-x, -y, -z' 
 'x-1/2, -y-1/2, z-1/2' 
 
_cell_length_a    11.8990 
_cell_length_b     5.5640 
_cell_length_c    16.3330 
_cell_angle_alpha  90.000 
_cell_angle_beta   96.560 
_cell_angle_gamma  90.000 
 
_shelx_F_squared_multiplier     1.000 
 
loop_ 
 _refln_index_h 
 _refln_index_k 
 _refln_index_l 
 _refln_F_squared_calc 
 _refln_F_squared_meas 
 _refln_F_squared_sigma 
 _refln_observed_status 
   2   0   0    14829.64    15077.51     38.29 o 
   4   0   0      939.37      916.28     18.26 o 
   6   0   0        0.23       11.33     16.86 o 
   8   0   0      291.89      293.67     23.24 o 
  10   0   0      218.46      184.73     25.35 o 
  12   0   0      205.90      123.01     28.05 o 
  14   0   0       51.92       73.64     30.06 o 
   1   1   0     7412.73     7669.79     37.32 o 
   2   1   0        0.38        4.29      8.56 o 
   3   1   0      798.28      785.59     33.86 o 
   4   1   0     1200.98     1085.32     34.13 o 
   5   1   0      135.72      146.92     12.79 o 
   6   1   0     1583.77     1542.46     49.92 o 
   7   1   0      213.83      247.29     31.40 o 
   8   1   0      925.27      954.81     21.49 o 
   9   1   0       62.47       70.56     21.62 o 
  10   1   0      726.24      714.42     22.79 o 
  11   1   0      188.44      168.89     19.91 o 
  12   1   0       61.54       28.17     49.05 o 
  13   1   0       27.22       61.21     41.95 o 
  14   1   0       18.09       70.92     91.75 o 
   0   2   0     2954.22     3032.66     42.03 o 
   1   2   0       38.94       43.65     16.68 o 
   2   2   0      859.60      893.15     19.71 o 
   3   2   0        0.67       12.96     11.99 o 
   4   2   0     2896.89     2863.79     24.72 o 
   5   2   0       65.85       60.17     12.48 o 
   6   2   0       28.66       29.51     21.21 o 
   7   2   0      707.04      676.58     28.86 o 
   8   2   0      271.54      275.18     27.21 o 
   9   2   0      878.05      907.55     33.44 o 
  10   2   0       97.91      123.83     27.99 o 
  11   2   0      236.31      220.08     28.48 o 
  12   2   0       45.35      131.27     28.36 o 
  13   2   0       23.45      -15.97     26.09 o 
   1   3   0      178.84      158.01     19.49 o 
   2   3   0       24.36       43.91     18.18 o 
   3   3   0      146.86      116.68     18.17 o 
   4   3   0       54.81       61.41     13.79 o 
   5   3   0        2.90       11.13     14.73 o 
   6   3   0      353.00      365.85     26.89 o 
   7   3   0        1.67        2.94     22.37 o 
   8   3   0      293.92      251.07     28.64 o 
   9   3   0       49.79       25.31     26.88 o 
  10   3   0       87.49      117.15     28.76 o 
  11   3   0        6.93       87.83     28.83 o 
  12   3   0       72.22       63.02     28.17 o 
   0   4   0     1050.91      965.71     40.65 o 
   1   4   0       71.67      111.80     30.79 o 
   2   4   0       38.37       35.85     26.65 o 
   3   4   0      493.19      502.99     25.08 o 
   4   4   0     1192.54     1131.27     26.23 o 
   5   4   0      821.91      744.29     24.84 o 
   6   4   0      445.01      363.12     27.83 o 
   7   4   0       31.67       -3.86     23.68 o 
   8   4   0      189.15      128.50     24.84 o 
   9   4   0       10.82       29.33     26.78 o 
  10   4   0        5.24        4.72     27.97 o 
  11   4   0       39.26      146.09     30.20 o 
   1   5   0      583.20      532.58     40.55 o 
   2   5   0        1.66       53.85     22.61 o 
   3   5   0       47.91       25.71     22.43 o 
   4   5   0       11.85       10.03     19.48 o 
   5   5   0      261.69      305.11     29.23 o 
   6   5   0       26.24       23.33     24.74 o 
   7   5   0      176.91      220.68     27.56 o 
   8   5   0       39.37       41.68     24.04 o 
   0   6   0      312.30      391.89     39.26 o 
   1   6   0       17.12       22.12     93.10 o 
   2   6   0       98.72      150.30     35.89 o 
   3   6   0      168.88      160.19     31.90 o 
   4   6   0       76.78       25.26     27.93 o 
   5   6   0      110.93      185.31     31.23 o 
   6   6   0      117.40      208.34     28.40 o 
 -13   0   1       91.58       21.44     26.63 o 
 -11   0   1       12.54       37.93     23.56 o 
  -9   0   1      113.71      132.73     22.84 o 
  -7   0   1      339.86      333.18     19.90 o 
  -5   0   1      502.30      574.16     17.96 o 
  -3   0   1    23022.67    22344.21     54.98 o 
   3   0   1      139.21      226.94     11.75 o 
   5   0   1      874.54      963.67     22.49 o 
   7   0   1      795.86      871.59     26.03 o 
   9   0   1      136.03      149.90     24.81 o 
  11   0   1       31.82       34.25     27.98 o 
  13   0   1       84.20      113.56     30.01 o 
 -14   1   1       16.85       38.89     68.95 o 
 -13   1   1        3.84       20.52     47.05 o 
 -12   1   1       46.07        1.38     18.13 o 
 -11   1   1      133.22      133.28     28.96 o 
 -10   1   1        8.60       30.39     16.96 o 
  -9   1   1      276.41      287.68     18.13 o 
  -8   1   1       84.81      112.93     15.97 o 
  -7   1   1      932.08      859.60     18.59 o 
  -6   1   1     1764.63     1858.32     33.32 o 
  -5   1   1      482.77      468.92     14.11 o 
  -4   1   1      364.31      384.46     16.38 o 
  -3   1   1       34.92       26.03     13.88 o 
  -2   1   1        7.45       -7.54     14.73 o 
  -1   1   1      456.21      488.49     17.90 o 
   0   1   1     1750.49     1804.13     18.07 o 
   1   1   1     1622.66     1693.39     13.47 o 
   2   1   1       27.22       38.03      9.56 o 
   3   1   1        1.11        1.65      9.43 o 
   4   1   1      647.74      700.60     19.71 o 
   5   1   1     1509.91     1442.95     33.27 o 
   6   1   1       85.51       98.63     22.19 o 
   7   1   1     1200.44     1178.22     21.20 o 
   8   1   1       11.58       14.59     16.28 o 
   9   1   1      489.34      510.10     20.48 o 
  10   1   1        1.46       -4.93     31.91 o 
  11   1   1      387.37      384.48     21.91 o 
  12   1   1        5.16        0.21     22.22 o 
  13   1   1        2.87       24.87     20.49 o 
  14   1   1       11.21      -17.89     26.81 o 
 -13   2   1       13.41        8.74     26.27 o 
 -12   2   1       13.70       80.12     27.32 o 
 -11   2   1      229.09      277.02     29.23 o 
 -10   2   1       71.14       77.81     25.28 o 
  -9   2   1      363.36      380.85     27.44 o 
  -8   2   1        0.65        6.88     23.36 o 
  -7   2   1        4.48       -9.97     22.14 o 
  -6   2   1      233.03      228.06     14.05 o 
  -5   2   1      195.69      199.25     13.70 o 
  -4   2   1      112.90       91.93      8.77 o 
  -3   2   1     2272.29     2268.60     24.48 o 
  -2   2   1      103.84      100.52     16.56 o 
  -1   2   1        5.83       -8.51     17.53 o 
   0   2   1        0.13        5.28      9.27 o 
   1   2   1     9252.45     9469.78     42.23 o 
   2   2   1      309.61      300.65     12.27 o 
   3   2   1        0.42       -0.56     10.95 o 
   4   2   1     1018.85     1042.22     38.24 o 
   5   2   1       37.91       44.27     10.58 o 
   6   2   1     1091.30     1065.85     29.68 o 
   7   2   1      261.49      271.15     25.81 o 
   8   2   1       28.79       42.05     24.75 o 
   9   2   1      600.92      560.47     31.39 o 
  10   2   1       20.99       48.13     26.83 o 
  11   2   1      247.86      293.92     29.73 o 
  12   2   1        7.81       16.71     26.53 o 
  13   2   1        3.15       66.95     26.50 o 
 -12   3   1       85.69       49.12     28.76 o 
 -11   3   1      240.49      225.95     30.52 o 
 -10   3   1      207.63      227.40     30.29 o 
  -9   3   1      120.46       97.21     28.71 o 
  -8   3   1        6.11       -9.83     26.57 o 
  -7   3   1      219.02      220.53     24.91 o 
  -6   3   1      169.02      204.98     24.84 o 
  -5   3   1      440.23      394.19     18.01 o 
  -4   3   1      367.98      434.17     19.35 o 
  -3   3   1        9.22       -0.55     24.67 o 
  -2   3   1       34.71       27.93     18.84 o 
  -1   3   1        7.58        8.94      6.34 o 
   0   3   1     1288.50     1261.32     18.15 o 
   1   3   1       24.37        9.54     18.98 o 
   2   3   1      306.34      312.49     21.83 o 
   3   3   1       79.99       95.64     15.24 o 
   4   3   1        5.14       -1.17     12.52 o 
   5   3   1     1094.78     1015.06     18.76 o 
   6   3   1      161.86      158.03     23.32 o 
   7   3   1      727.75      596.88     30.61 o 
   8   3   1       90.75       82.17     26.48 o 
   9   3   1       25.16       11.20     26.84 o 
  10   3   1      187.30      142.99     27.81 o 
  11   3   1       95.41      139.36     28.36 o 
  12   3   1        0.40      125.66     29.21 o 
 -11   4   1        3.29        1.48     28.72 o 
 -10   4   1        6.03       25.75     27.43 o 
  -9   4   1       54.60       85.55     27.40 o 
  -8   4   1      242.79      277.16     27.50 o 
  -7   4   1      250.17      270.22     27.73 o 
  -6   4   1      296.81      311.14     26.76 o 
  -5   4   1      186.06      150.66     33.43 o 
  -4   4   1        1.73       17.11     18.51 o 
  -3   4   1      501.70      443.50     32.32 o 
  -2   4   1      258.46      262.43     27.49 o 
  -1   4   1      522.63      530.24     25.03 o 
   0   4   1      614.21      566.38     24.95 o 
   1   4   1      530.23      524.10     25.02 o 
   2   4   1      379.67      404.66     32.85 o 
   3   4   1        3.19       12.29     20.14 o 
   4   4   1       67.59       73.19     15.78 o 
   5   4   1       41.76       19.87     19.57 o 
   6   4   1      220.20      228.86     25.47 o 
   7   4   1       42.74       51.77     24.05 o 
   8   4   1       26.85      -13.32     26.10 o 
   9   4   1       40.57      -11.86     25.53 o 
  10   4   1       56.64       -5.28     25.74 o 
  11   4   1       36.03        7.97     25.75 o 
  -9   5   1       21.97        5.25     24.36 o 
  -7   5   1       13.89      -24.07     24.07 o 
  -6   5   1        0.89      -20.82     24.46 o 
  -5   5   1      157.78      192.95     29.57 o 
  -4   5   1      189.69      230.93     23.14 o 
  -3   5   1        7.48       48.75     32.11 o 
  -2   5   1      665.58      631.33     39.23 o 
  -1   5   1        2.62       -9.05     21.57 o 
   0   5   1        7.09        3.45     22.03 o 
   1   5   1       41.22       74.56     22.47 o 
   2   5   1       90.30       97.18     22.96 o 
   3   5   1       40.20       20.96     22.96 o 
   4   5   1        1.59      -16.57     16.57 o 
   5   5   1        0.47      -20.84     24.91 o 
   6   5   1        6.58        1.12     24.57 o 
   7   5   1       60.41       88.19     25.80 o 
   8   5   1       87.44      147.94     26.38 o 
   9   5   1       19.60      120.27     25.91 o 
  -6   6   1       51.83       68.06     24.36 o 
  -5   6   1       12.49      108.19     29.14 o 
  -4   6   1        8.20      195.10     22.62 o 
  -3   6   1      115.51      268.73     35.09 o 
  -2   6   1       40.31      109.75     34.23 o 
  -1   6   1       26.04      -20.43     32.04 o 
   0   6   1      143.15       21.90     33.28 o 
   1   6   1       25.36       70.65     35.67 o 
   2   6   1       91.09      183.28     40.84 o 
   3   6   1        4.91       41.73     31.52 o 
   4   6   1       20.61       -8.75     28.12 o 
   5   6   1        3.91      -26.23     26.23 o 
   6   6   1       96.36      144.85     27.28 o 
 -14   0   2        4.72      101.15     29.33 o 
 -12   0   2        0.69       28.43     24.30 o 
 -10   0   2       38.48       16.84     22.43 o 
  -8   0   2        0.32        1.13     17.83 o 
  -6   0   2     1391.64     1459.26     24.03 o 
  -4   0   2     1340.88     1365.86     18.90 o 
  -2   0   2      806.78      897.88     20.52 o 
   2   0   2      164.84      134.88     10.65 o 
   4   0   2       47.64       55.84     12.70 o 
   6   0   2        3.38       16.32     17.74 o 
   8   0   2      228.98      213.90     24.31 o 
  10   0   2     1041.48      977.47     35.52 o 
  12   0   2      377.22      414.75     33.40 o 
 -14   1   2       23.27       63.47     38.09 o 
 -13   1   2       14.68      -18.50     18.50 o 
 -12   1   2        1.94      -13.50     38.22 o 
 -11   1   2      102.66      118.67     18.46 o 
 -10   1   2     1209.71     1293.48     24.52 o 
  -9   1   2        4.99        0.51     15.51 o 
  -8   1   2        8.96       14.78     15.58 o 
  -7   1   2       62.05       78.95     13.69 o 
  -6   1   2      938.68      921.85     17.93 o 
  -5   1   2       93.87       71.27     11.29 o 
  -4   1   2        6.93       19.60     10.50 o 
  -3   1   2      108.10      104.95     18.28 o 
  -2   1   2     1675.92     1753.79     20.65 o 
  -1   1   2       55.84       65.77     12.77 o 
   0   1   2      222.37      211.92     10.95 o 
   1   1   2     3552.31     3374.55     22.13 o 
   2   1   2     2944.57     2843.37     13.40 o 
   3   1   2      172.88      163.30      8.28 o 
   4   1   2     2069.99     2065.42     14.57 o 
   5   1   2      466.84      457.22     12.69 o 
   6   1   2       45.20       37.51     13.78 o 
   7   1   2       10.25        2.22     15.40 o 
   8   1   2      917.31      869.09     45.47 o 
   9   1   2      245.11      214.18     19.08 o 
  10   1   2       94.36      104.90     18.92 o 
  11   1   2      396.69      405.39     57.80 o 
  12   1   2       14.17       39.10     22.88 o 
  13   1   2       22.04       57.69     34.00 o 
  14   1   2        1.74       93.94     26.80 o 
 -13   2   2       19.58       13.81     25.47 o 
 -12   2   2      211.55      230.67     28.61 o 
 -11   2   2       14.75       42.15     25.66 o 
 -10   2   2      231.69      249.47     27.38 o 
  -9   2   2      428.32      453.78     28.65 o 
  -8   2   2       17.43        7.52     14.39 o 
  -7   2   2       11.11       12.08     13.53 o 
  -6   2   2      519.98      504.81     20.11 o 
  -5   2   2       68.99       52.64      9.57 o 
  -4   2   2     2772.45     2761.70     20.32 o 
  -3   2   2        0.02        3.31     10.11 o 
  -2   2   2      453.56      416.89     11.71 o 
  -1   2   2       51.01       71.32     10.87 o 
   0   2   2       62.75       50.64      9.04 o 
   1   2   2       85.11       96.06     10.93 o 
   2   2   2     1370.51     1398.01     14.11 o 
   3   2   2      566.08      595.50     11.62 o 
   4   2   2     1416.64     1435.05     14.37 o 
   5   2   2       12.24       10.84      9.02 o 
   6   2   2        0.13       -1.74     20.42 o 
   7   2   2      130.65      143.27     24.40 o 
   8   2   2      820.84      846.07     31.83 o 
   9   2   2       15.69       10.98     25.95 o 
  10   2   2       18.35       12.34     26.14 o 
  11   2   2       36.74      122.03     26.77 o 
  12   2   2        0.35      -24.89     24.89 o 
  13   2   2        0.22       76.50     26.88 o 
 -13   3   2       58.07      205.82     31.75 o 
 -12   3   2        3.81       27.77     29.01 o 
 -11   3   2       35.43        9.33     27.14 o 
 -10   3   2      236.69      220.67     28.99 o 
  -9   3   2        0.81      -27.12     27.12 o 
  -8   3   2       72.08       17.97     27.70 o 
  -7   3   2       44.02       18.71     23.07 o 
  -6   3   2      313.02      285.26     18.44 o 
  -5   3   2      290.91      240.11     21.86 o 
  -4   3   2       23.26        3.38     17.02 o 
  -3   3   2       22.53       28.13     28.42 o 
  -2   3   2      928.68      708.79    159.67 o 
  -1   3   2      176.36      184.14     11.74 o 
   0   3   2      470.46      461.58      9.23 o 
   1   3   2       26.96       30.38     13.95 o 
   2   3   2      810.14      720.74     16.44 o 
   3   3   2       89.02       73.01     11.00 o 
   4   3   2      282.03      262.30     16.49 o 
   5   3   2        3.26        2.78     16.58 o 
   6   3   2        9.01       27.46     17.03 o 
   7   3   2      241.77      228.92     26.86 o 
   8   3   2      371.50      359.96     29.82 o 
   9   3   2        6.50       24.62     26.00 o 
  10   3   2       17.56       77.35     27.25 o 
  11   3   2        0.52      -24.06     27.07 o 
  12   3   2        8.56      -27.95     27.95 o 
 -11   4   2       10.28      -39.01     39.01 o 
  -9   4   2      179.09      115.11     29.49 o 
  -8   4   2        0.31       -7.19     24.62 o 
  -7   4   2       29.02       -9.53     24.92 o 
  -6   4   2      137.01      113.37     26.60 o 
  -5   4   2      386.96      319.97     37.90 o 
  -4   4   2      262.82      239.65     31.74 o 
  -3   4   2      288.24      331.02     34.77 o 
  -2   4   2      361.46      372.39     34.19 o 
  -1   4   2      518.65      459.62     38.38 o 
   0   4   2      139.13      121.07     35.13 o 
   1   4   2        0.88       -0.05     20.43 o 
   2   4   2      442.99      515.52     37.03 o 
   3   4   2      189.82      207.78     16.81 o 
   4   4   2       12.94       20.94     15.02 o 
   5   4   2        0.35       -0.86     17.70 o 
   6   4   2       11.37       12.53     18.25 o 
   7   4   2       36.45       73.37     24.41 o 
   8   4   2      171.22      212.82     28.62 o 
   9   4   2       33.74       83.46     27.27 o 
  10   4   2       49.09      110.32     27.65 o 
  11   4   2       21.99      -25.61     25.61 o 
  -9   5   2        0.10       93.04     26.65 o 
  -8   5   2       17.03       58.73     25.55 o 
  -7   5   2       20.53      -10.90     24.83 o 
  -6   5   2        0.12      -25.25     25.25 o 
  -5   5   2      197.19      221.08     77.52 o 
  -4   5   2       97.96      167.55     34.20 o 
  -3   5   2        0.18       41.59     34.19 o 
  -2   5   2       17.45      -18.72     33.93 o 
  -1   5   2      465.90      420.34     40.98 o 
   0   5   2        4.75       46.08     33.17 o 
   1   5   2       54.29       55.04     32.88 o 
   2   5   2      269.21      245.26     36.42 o 
   3   5   2        1.19       28.05     23.84 o 
   4   5   2      250.13      287.46     51.83 o 
   5   5   2      160.68      150.55     21.94 o 
   6   5   2        0.72      -20.67     23.14 o 
   7   5   2      384.91      297.54     28.08 o 
   8   5   2       73.90       -0.37     25.02 o 
   9   5   2        2.05      -25.68     25.68 o 
  -6   6   2       20.72      -25.48     25.48 o 
  -4   6   2        1.93      -27.86     27.86 o 
  -1   6   2       17.57      -12.37     32.12 o 
   0   6   2        0.55       92.62     36.03 o 
   1   6   2       98.22       76.96     35.92 o 
   2   6   2        9.56      -36.75     36.75 o 
   3   6   2      242.07      343.59     25.82 o 
   4   6   2      119.35      242.98    127.40 o 
   5   6   2       25.47       13.62     26.02 o 
   6   6   2      130.94       35.67     25.29 o 
 -13   0   3       71.74       21.53     25.78 o 
 -11   0   3       32.48       -1.14     22.70 o 
  -9   0   3     2030.39     2000.40     34.54 o 
  -7   0   3      228.28      286.13     17.68 o 
  -5   0   3      441.08      469.76     16.41 o 
  -3   0   3     6535.81     6427.13     23.84 o 
  -1   0   3       57.77       58.27     15.40 o 
   1   0   3     6213.05     5814.25     25.91 o 
   3   0   3        6.25       17.48     18.62 o 
   5   0   3     8479.90     9167.12     42.68 o 
   7   0   3      114.93      120.17     22.47 o 
   9   0   3     1512.10     1531.59     37.63 o 
  11   0   3       12.31      -20.41     27.69 o 
  13   0   3       35.07        3.26     28.80 o 
 -14   1   3       32.77      105.37     19.98 o 
 -13   1   3      263.90      304.43     23.95 o 
 -12   1   3        1.27       26.98     22.28 o 
 -11   1   3       66.49       50.84     26.00 o 
 -10   1   3      340.77      358.94     18.11 o 
  -9   1   3      780.23      745.00     19.71 o 
  -8   1   3      955.64      902.28     19.16 o 
  -7   1   3        0.07       -1.05     12.36 o 
  -6   1   3     1059.72     1128.61     18.66 o 
  -5   1   3       56.53       51.92      9.17 o 
  -4   1   3      615.39      664.50     25.74 o 
  -3   1   3     1579.28     1515.39     59.43 o 
  -2   1   3     2147.99     2134.39     35.29 o 
  -1   1   3    18443.43    18839.90     42.95 o 
   0   1   3        1.61        1.37      9.61 o 
   1   1   3    24715.43    23531.58     31.35 o 
   2   1   3       71.99       81.02      7.40 o 
   3   1   3       46.97       36.66      8.25 o 
   4   1   3      431.37      455.25     12.76 o 
   5   1   3      948.67      957.08     21.81 o 
   6   1   3      108.94      114.27     13.68 o 
   7   1   3      330.03      361.67     36.00 o 
   8   1   3      472.86      512.69     20.80 o 
   9   1   3       24.95        5.55     28.19 o 
  10   1   3      226.37      206.70     20.38 o 
  11   1   3       53.87       46.68     20.01 o 
  12   1   3       44.26       45.68     20.25 o 
  13   1   3       37.25       13.36     27.45 o 
 -13   2   3       34.47      155.32     26.40 o 
 -12   2   3       58.05       66.82     26.46 o 
 -11   2   3       52.21       69.81     25.49 o 
 -10   2   3        3.73       36.12     24.58 o 
  -9   2   3      258.21      328.57     27.11 o 
  -8   2   3       88.37       97.09     16.69 o 
  -7   2   3        6.39      -11.32     13.64 o 
  -6   2   3        3.73        9.01     12.83 o 
  -5   2   3     2084.36     2069.25     21.95 o 
  -4   2   3      211.29      209.37     10.89 o 
  -3   2   3      665.08      653.07     15.03 o 
  -2   2   3      124.21      156.00     12.33 o 
  -1   2   3     4757.89     4964.71     22.40 o 
   0   2   3     1450.73     1433.09     13.25 o 
   1   2   3      765.54      776.81     17.84 o 
   2   2   3      205.54      209.75     11.51 o 
   3   2   3     1504.61     1672.07     12.74 o 
   4   2   3      242.63      230.09     15.47 o 
   5   2   3        7.42       -5.77     12.46 o 
   6   2   3       63.66       51.69     13.56 o 
   7   2   3       90.71       85.90     23.13 o 
   8   2   3        8.12       13.70     23.76 o 
   9   2   3      495.72      542.94     30.48 o 
  10   2   3       64.98       91.55     27.17 o 
  11   2   3       24.44       30.21     25.75 o 
  12   2   3      102.80      213.00     29.42 o 
  13   2   3       32.01       11.12     26.49 o 
 -12   3   3        9.77       87.30     28.89 o 
 -11   3   3       11.53       -6.31     26.61 o 
 -10   3   3      115.19       49.75     28.40 o 
  -9   3   3      524.28      432.15     31.64 o 
  -8   3   3       75.63       70.77     24.69 o 
  -7   3   3      191.70      217.63     25.45 o 
  -6   3   3      140.22      123.38     17.91 o 
  -5   3   3      520.82      511.61     20.95 o 
  -4   3   3      799.03      834.03     35.50 o 
  -3   3   3     1706.73     1869.38     45.07 o 
  -2   3   3       15.16       -2.13     12.04 o 
  -1   3   3      538.62      554.64     23.44 o 
   0   3   3     1290.10     1367.82     34.27 o 
   1   3   3       72.82       88.06     23.19 o 
   2   3   3      122.21      145.99     13.23 o 
   3   3   3     1078.69     1035.12     18.17 o 
   4   3   3        0.09       -3.04     12.76 o 
   5   3   3     1372.33     1318.14     20.88 o 
   6   3   3       22.45        5.78     17.43 o 
   7   3   3      346.18      278.31     28.06 o 
   8   3   3      142.96      140.68     25.18 o 
   9   3   3        1.79      -25.46     25.46 o 
  10   3   3        1.13       34.42     26.85 o 
  11   3   3        0.20       90.32     27.01 o 
 -11   4   3        5.64      -22.69     28.63 o 
 -10   4   3        1.02      -28.80     28.80 o 
  -9   4   3       46.30       29.79     26.37 o 
  -8   4   3      238.00      200.42     28.04 o 
  -7   4   3       35.66       26.43     24.31 o 
  -6   4   3       17.66       -8.24     18.21 o 
  -5   4   3       91.46       42.69     18.94 o 
  -4   4   3       30.03       21.68     28.06 o 
  -3   4   3      399.23      396.17     34.93 o 
  -2   4   3      118.82      140.71     35.50 o 
  -1   4   3        9.81      -31.04     34.51 o 
   0   4   3     1036.28      988.02     46.38 o 
   1   4   3       23.17        0.55     32.73 o 
   2   4   3       35.74       42.23     33.81 o 
   3   4   3       13.34       -5.18     13.69 o 
   4   4   3      170.37      139.26     18.88 o 
   5   4   3      352.52      303.50     41.13 o 
   6   4   3      172.30      172.00     20.00 o 
   7   4   3       10.83      -25.13     25.13 o 
   8   4   3       13.65      -25.83     25.83 o 
   9   4   3      369.62      266.34     28.86 o 
  10   4   3        0.10       42.78     25.82 o 
  11   4   3        5.13       99.43     25.85 o 
  -9   5   3       21.93      102.32     26.74 o 
  -8   5   3       29.30       79.76     25.39 o 
  -7   5   3        3.01       54.61     26.18 o 
  -6   5   3       32.91       15.93     27.03 o 
  -5   5   3        9.82       20.47     20.37 o 
  -4   5   3      754.17      734.56     41.83 o 
  -3   5   3       22.50        7.62     33.31 o 
  -2   5   3      417.34      363.63     37.78 o 
  -1   5   3      242.54      304.74     40.05 o 
   0   5   3        4.25       -2.21     33.28 o 
   1   5   3      281.61      228.96     37.49 o 
   2   5   3      100.48      133.34     35.65 o 
   3   5   3        1.47       -7.40     38.23 o 
   4   5   3      576.09      557.02     70.89 o 
   5   5   3       28.59       29.41     21.90 o 
   6   5   3       84.31       90.50     31.23 o 
   7   5   3       19.45      108.99     23.78 o 
   8   5   3      118.24      150.11     28.46 o 
  -6   6   3       31.80      -26.44     26.44 o 
  -4   6   3       28.01       25.63     28.91 o 
  -3   6   3       16.38       78.49     36.16 o 
  -2   6   3       17.32       73.64     35.46 o 
  -1   6   3       95.04      159.49     37.04 o 
   0   6   3      210.59      149.52     36.11 o 
   1   6   3       11.56        4.03     31.03 o 
   2   6   3       11.97       84.24     36.14 o 
   3   6   3       48.47        7.93     39.41 o 
   4   6   3       74.30       70.18     95.57 o 
   5   6   3        5.46       27.62     43.07 o 
   6   6   3       70.53      175.76     24.92 o 
 -14   0   4       40.08       96.00     26.25 o 
 -12   0   4        0.06       43.49     24.15 o 
 -10   0   4      567.26      618.37     27.28 o 
  -8   0   4      771.99      763.36     22.18 o 
  -6   0   4      240.95      217.40     14.77 o 
  -4   0   4        1.63        7.12      9.41 o 
  -2   0   4      423.41      400.68     21.07 o 
   0   0   4     3841.05     3919.02     32.94 o 
   2   0   4     1335.46     1271.27     18.88 o 
   4   0   4      225.12      260.93     19.05 o 
   6   0   4     3160.16     3471.09     32.25 o 
   8   0   4       21.29       26.29     24.09 o 
  10   0   4     1221.79     1275.56     40.56 o 
  12   0   4      166.46      118.86     30.99 o 
 -14   1   4       59.48      254.58     27.89 o 
 -13   1   4        3.68       -6.90     16.31 o 
 -12   1   4       18.93       32.94     16.48 o 
 -11   1   4       59.01       32.49     16.04 o 
 -10   1   4       97.46      120.06     16.17 o 
  -9   1   4        2.35       18.75     12.12 o 
  -8   1   4       60.50       55.15     11.56 o 
  -7   1   4       99.51       91.37     10.92 o 
  -6   1   4      116.08       97.52      9.77 o 
  -5   1   4      538.32      535.02     11.03 o 
  -4   1   4     2834.62     2770.22     54.97 o 
  -3   1   4     1344.28     1379.44     14.83 o 
  -2   1   4    11532.69    11583.78     40.83 o 
  -1   1   4     6826.16     7002.46     30.61 o 
   0   1   4     5660.13     5646.67     17.57 o 
   1   1   4     3314.19     3306.97     15.37 o 
   2   1   4     2402.61     2259.95     13.55 o 
   3   1   4      537.90      539.33     10.39 o 
   4   1   4        2.45        3.72      8.85 o 
   5   1   4     1789.77     1917.32     30.73 o 
   6   1   4      189.14      194.95     25.02 o 
   7   1   4      270.23      285.97     22.79 o 
   8   1   4        1.82       17.36     17.71 o 
   9   1   4        0.04       -4.83     18.17 o 
  10   1   4        0.08       20.52     19.25 o 
  11   1   4       11.33       52.62     20.70 o 
  13   1   4        3.09       42.59     27.65 o 
 -13   2   4        4.64      116.58     26.53 o 
 -12   2   4      345.35      389.84     29.65 o 
 -11   2   4       17.21       21.92     25.52 o 
 -10   2   4       38.22       25.41     23.25 o 
  -9   2   4       49.98       46.19     23.33 o 
  -8   2   4     1026.80      973.10     21.76 o 
  -7   2   4       34.09       21.99     13.73 o 
  -6   2   4      152.23      137.04     13.89 o 
  -5   2   4      133.29      145.15     18.00 o 
  -4   2   4     1233.32     1264.80     44.61 o 
  -3   2   4        0.09        7.12     16.08 o 
  -2   2   4     3453.16     3643.61     22.59 o 
  -1   2   4     1478.27     1618.01     16.20 o 
   0   2   4      285.69      276.59     10.69 o 
   1   2   4     3321.44     3389.95     16.39 o 
   2   2   4       89.02      108.45      7.57 o 
   3   2   4       78.03       89.44      8.08 o 
   4   2   4      134.36      144.27      9.34 o 
   5   2   4      214.88      216.42     10.58 o 
   6   2   4     3249.79     3297.43     30.32 o 
   7   2   4       15.42       24.31     20.61 o 
   8   2   4      121.34      134.00     25.55 o 
   9   2   4       15.42        6.35     24.51 o 
  10   2   4      390.67      473.65     30.31 o 
  11   2   4        1.20       -7.25     23.86 o 
  12   2   4        9.19       54.06     25.82 o 
  13   2   4        6.58      -14.79     25.00 o 
 -12   3   4      118.47      221.57     30.65 o 
 -11   3   4       44.82      116.55     28.68 o 
 -10   3   4      333.78      332.34     31.78 o 
  -9   3   4       70.67       70.05     27.64 o 
  -8   3   4      145.33      232.20     25.92 o 
  -7   3   4      703.65      695.10     30.23 o 
  -6   3   4      702.58      629.78     21.62 o 
  -5   3   4      207.03      168.75     24.48 o 
  -4   3   4       21.48       56.25     26.40 o 
  -3   3   4      269.77      267.29     14.24 o 
  -2   3   4     1015.74     1071.22     15.79 o 
  -1   3   4      521.97      497.77     13.07 o 
   0   3   4      464.03      452.79     24.49 o 
   1   3   4       75.43       61.58     16.11 o 
   2   3   4      752.53      786.09     16.42 o 
   3   3   4       11.22       31.15     12.49 o 
   4   3   4      101.41       96.37     13.56 o 
   5   3   4      934.87      917.91     19.31 o 
   6   3   4      255.80      235.83     16.53 o 
   7   3   4      247.40      257.15     30.33 o 
   8   3   4      220.59      220.59     26.43 o 
   9   3   4       73.01      137.85     26.68 o 
  10   3   4      251.30      251.58     29.47 o 
  11   3   4        4.35       10.41     26.73 o 
  12   3   4      139.29      255.24     28.50 o 
 -11   4   4       87.47      153.71     30.38 o 
 -10   4   4       21.10       38.58     30.18 o 
  -9   4   4       40.52       60.09     26.22 o 
  -8   4   4        4.12       48.70     24.79 o 
  -7   4   4       17.19       32.09     26.59 o 
  -6   4   4       86.91       30.98     20.08 o 
  -5   4   4      272.16      243.11     22.47 o 
  -4   4   4      194.87      211.44     33.72 o 
  -3   4   4     1103.86     1098.92     46.34 o 
  -2   4   4       21.86        4.84     32.52 o 
  -1   4   4      179.73      173.50     36.23 o 
   0   4   4       46.45       35.01     33.76 o 
   1   4   4      109.73      130.53     37.38 o 
   2   4   4        0.40      -13.67     13.67 o 
   3   4   4        1.89        0.48     13.66 o 
   4   4   4       24.31       29.78     13.58 o 
   5   4   4       62.17       47.29     36.76 o 
   6   4   4      371.43      371.92     44.92 o 
   7   4   4       61.44       78.83     21.49 o 
   8   4   4       49.50       47.49     24.45 o 
   9   4   4      120.80      189.80     27.51 o 
  10   4   4      104.18       80.65     26.06 o 
  -9   5   4        1.64      -27.07     27.07 o 
  -8   5   4       15.31        5.05     24.57 o 
  -7   5   4       21.16       31.96     26.02 o 
  -6   5   4       26.43       58.64     28.04 o 
  -5   5   4       15.75       27.42     72.56 o 
  -4   5   4        2.59      -32.56     32.98 o 
  -3   5   4      217.22      159.90     38.66 o 
  -2   5   4      258.16      314.18     41.76 o 
  -1   5   4      355.37      280.13     39.52 o 
   0   5   4       10.43       -0.22     34.35 o 
   1   5   4      467.94      542.95     42.70 o 
   2   5   4       77.47      123.76     51.90 o 
   3   5   4      245.46      292.17     33.14 o 
   4   5   4        5.82      -13.15     28.36 o 
   5   5   4       34.79       49.58     25.13 o 
   6   5   4       29.28       -7.59     18.90 o 
   7   5   4       11.35      -38.76     38.76 o 
   8   5   4       23.41       13.87     25.11 o 
  -6   6   4       25.29      177.91     30.15 o 
  -5   6   4        5.38      107.43     22.38 o 
  -4   6   4        1.88      129.62     31.12 o 
  -3   6   4       86.89      190.33     37.47 o 
   0   6   4        8.29      116.31     34.98 o 
   1   6   4      137.55      192.06     41.26 o 
   2   6   4        0.62       61.44     95.51 o 
   3   6   4       40.59      197.00     34.74 o 
   4   6   4       28.76        1.47     21.69 o 
   5   6   4        1.10       91.76     38.12 o 
 -13   0   5       47.89      -23.78     23.78 o 
 -11   0   5      382.91      342.04     25.27 o 
  -9   0   5      787.36      809.30     24.94 o 
  -7   0   5      214.85      235.11     14.16 o 
  -5   0   5     1764.32     1749.39     18.02 o 
  -3   0   5      508.15      529.88      8.94 o 
  -1   0   5     2284.88     2338.15     31.45 o 
   1   0   5        2.82        4.27     10.25 o 
   3   0   5     3206.41     3142.21     61.94 o 
   5   0   5      706.16      669.06     91.45 o 
   7   0   5     2128.35     2093.61     29.61 o 
   9   0   5     1046.51     1025.06     36.86 o 
  11   0   5       35.09       34.94     30.15 o 
  13   0   5        1.87       -5.32     30.95 o 
 -14   1   5       17.20       84.99     91.26 o 
 -13   1   5       90.54       62.86     17.20 o 
 -12   1   5        9.67       28.57     40.22 o 
 -11   1   5        5.05       -2.69     13.50 o 
 -10   1   5       12.72       -0.21     14.08 o 
  -9   1   5       40.08       39.81     15.73 o 
  -8   1   5      231.50      235.89     12.52 o 
  -7   1   5       14.78       22.86     10.09 o 
  -6   1   5       12.75        0.93      9.07 o 
  -5   1   5     2773.52     2757.03     25.78 o 
  -4   1   5      255.82      264.28     11.04 o 
  -3   1   5       23.85       46.39     14.21 o 
  -2   1   5      419.22      405.22     20.64 o 
  -1   1   5     3017.83     2926.05     23.64 o 
   0   1   5      216.52      238.23      9.11 o 
   1   1   5       38.44       47.36      7.29 o 
   2   1   5     3096.70     3041.23     17.53 o 
   3   1   5      202.31      254.79      9.20 o 
   4   1   5     1087.29     1177.47     28.74 o 
   5   1   5      130.33      157.37     14.77 o 
   6   1   5       11.42        4.35     12.00 o 
   7   1   5       83.85      102.74     13.66 o 
   8   1   5      118.46      119.04     18.18 o 
   9   1   5       44.67       45.27     23.87 o 
  10   1   5       86.12      136.15     26.85 o 
  11   1   5      167.15      147.33     26.31 o 
  12   1   5       12.44        4.69     26.95 o 
  13   1   5       78.65      137.04     29.52 o 
 -13   2   5      107.50      258.59     26.73 o 
 -12   2   5       38.96       95.54     26.44 o 
 -11   2   5      221.06      195.82     25.50 o 
 -10   2   5        3.88       -6.26     23.32 o 
  -9   2   5      236.02      207.06     46.34 o 
  -8   2   5        0.05        2.04     22.34 o 
  -7   2   5      121.21      113.03     14.09 o 
  -6   2   5        0.67       -0.56     13.40 o 
  -5   2   5      189.68      173.36     14.16 o 
  -4   2   5       47.24       73.22     11.41 o 
  -3   2   5      563.70      615.44     16.71 o 
  -2   2   5      722.78      756.20     16.29 o 
  -1   2   5       15.69       21.18     11.74 o 
   0   2   5       31.85       24.52      9.98 o 
   1   2   5        1.74       -2.34      7.10 o 
   2   2   5      186.08      161.88      8.19 o 
   3   2   5      797.89      765.43     11.83 o 
   4   2   5       19.41        5.82      9.04 o 
   5   2   5      349.01      345.16     18.70 o 
   6   2   5      241.42      276.21     25.79 o 
   7   2   5      708.49      656.81     25.43 o 
   8   2   5       25.81       16.66     46.34 o 
   9   2   5       22.59       90.41     25.61 o 
  10   2   5       24.64       26.49     24.04 o 
  11   2   5       33.26       85.78     26.47 o 
  12   2   5       43.48      -10.59     25.41 o 
 -12   3   5       26.63       72.71     27.99 o 
 -11   3   5       70.12      141.67     29.09 o 
 -10   3   5      117.45      112.44     29.33 o 
  -9   3   5       87.24       80.31     27.57 o 
  -8   3   5      179.86      227.37     26.40 o 
  -7   3   5       41.20       40.54     16.44 o 
  -6   3   5       36.54       15.39     16.59 o 
  -5   3   5      514.33      503.31     45.81 o 
  -4   3   5      287.50      324.06     28.91 o 
  -3   3   5       13.77       16.71     11.22 o 
  -2   3   5       53.21       64.68     11.50 o 
  -1   3   5     1168.47     1265.50     26.39 o 
   0   3   5        1.57       -3.08     16.46 o 
   1   3   5      529.56      519.66     15.37 o 
   2   3   5      136.92      144.28     14.07 o 
   3   3   5      500.18      504.25     15.07 o 
   4   3   5        9.47       26.18     13.17 o 
   5   3   5        2.59        7.91     14.82 o 
   6   3   5      318.91      322.90     17.80 o 
   7   3   5      316.97      318.66     17.05 o 
   8   3   5        5.78        0.78     24.84 o 
   9   3   5       57.48       47.44     23.85 o 
  10   3   5       28.19      119.43     27.88 o 
  11   3   5        3.66       36.16     26.32 o 
 -11   4   5      138.96      111.06     30.80 o 
 -10   4   5        3.56       44.49     28.83 o 
  -9   4   5        3.65       84.28     27.30 o 
  -8   4   5       53.89       83.17     26.90 o 
  -7   4   5      146.75      194.28     29.05 o 
  -6   4   5       88.63       91.77     24.98 o 
  -5   4   5        2.91       14.16     20.96 o 
  -4   4   5       84.44       47.48     35.57 o 
  -3   4   5        0.32      -32.93     32.93 o 
  -2   4   5      120.82       64.78     37.79 o 
  -1   4   5        2.27      -17.28     37.46 o 
   0   4   5      121.76      129.01     36.61 o 
   1   4   5       31.05       50.16     34.47 o 
   2   4   5       10.56        6.62     13.07 o 
   3   4   5      725.60      664.31     25.74 o 
   4   4   5        0.94        6.62     13.53 o 
   5   4   5      665.49      661.21     19.50 o 
   6   4   5      115.83      130.09     27.69 o 
   7   4   5      161.77      124.36     36.52 o 
   8   4   5       27.53       -2.92     22.91 o 
   9   4   5      149.29      134.25     25.52 o 
  10   4   5       57.36      152.78     26.43 o 
  -7   5   5        3.11       16.27     25.59 o 
  -6   5   5      114.90      145.32     36.52 o 
  -5   5   5      286.68      314.53     26.87 o 
  -4   5   5      289.86      371.10     40.80 o 
  -3   5   5        5.30       28.54     38.70 o 
  -2   5   5      244.95      179.07     38.91 o 
  -1   5   5      169.74      126.57     40.25 o 
   0   5   5       48.32      110.27     37.66 o 
   1   5   5       22.66      -14.17     35.36 o 
   2   5   5       76.12       60.90     30.39 o 
   3   5   5        2.15      -19.13     19.13 o 
   4   5   5      136.59      142.77     26.46 o 
   5   5   5       51.16       66.73     18.78 o 
   6   5   5       69.89      141.15     41.43 o 
   7   5   5        1.79      106.75     69.63 o 
   8   5   5      107.46       33.49     24.15 o 
  -6   6   5       70.47       99.56     28.11 o 
  -5   6   5        0.18      143.60     31.31 o 
  -3   6   5        0.16       -5.61     32.84 o 
  -2   6   5       80.10      160.88     36.52 o 
  -1   6   5        4.22      101.68     36.64 o 
   0   6   5       56.22      -38.40     38.40 o 
   1   6   5       18.63       61.54     49.89 o 
   2   6   5        3.08        5.60     44.18 o 
   3   6   5        0.03      -29.05     34.36 o 
   4   6   5        8.21       26.84     36.21 o 
   5   6   5       14.09      176.39    128.77 o 
 -14   0   6       79.86       47.20     31.06 o 
 -12   0   6      522.16      551.84     36.43 o 
 -10   0   6      355.07      301.22     17.75 o 
  -8   0   6     1056.92      964.18     48.46 o 
  -6   0   6       10.62       13.92     18.93 o 
  -4   0   6     3188.11     3309.93     19.57 o 
  -2   0   6      559.31      557.73     24.13 o 
   0   0   6     2168.59     2041.19     32.19 o 
   2   0   6     4092.37     4082.77     26.42 o 
   4   0   6       62.18       44.00     13.30 o 
   6   0   6     2634.09     2666.58     64.89 o 
   8   0   6      122.21      121.69     19.56 o 
  10   0   6       40.63        4.75     28.83 o 
  12   0   6        9.57        1.44     29.22 o 
 -14   1   6        6.70       11.89     20.14 o 
 -13   1   6        0.53       54.18     28.90 o 
 -12   1   6       10.22       56.94     16.79 o 
 -11   1   6       26.76       45.15     16.06 o 
 -10   1   6       56.36       35.23     15.83 o 
  -9   1   6       86.73       65.03     19.21 o 
  -8   1   6      240.99      246.81     18.72 o 
  -7   1   6       23.93       22.73      9.22 o 
  -6   1   6       11.92        2.14      8.28 o 
  -5   1   6       14.01       28.24      9.79 o 
  -4   1   6     4633.84     4683.61     24.71 o 
  -3   1   6     1660.92     1744.34     23.18 o 
  -2   1   6      317.06      280.36     15.47 o 
  -1   1   6      720.72      784.44     17.63 o 
   0   1   6     4866.84     4865.20     17.77 o 
   1   1   6       24.85       29.12      7.89 o 
   2   1   6       26.52       27.21      9.09 o 
   3   1   6      296.86      319.66      9.40 o 
   4   1   6       31.31       37.13      9.09 o 
   5   1   6       34.84       26.01     10.34 o 
   6   1   6      147.17      158.66     18.24 o 
   7   1   6      215.91      208.56     14.66 o 
   8   1   6      387.18      406.85     21.93 o 
   9   1   6      152.19      157.64     64.47 o 
  10   1   6       39.00       35.11     25.56 o 
  11   1   6        6.35      -22.61     25.06 o 
  12   1   6       24.27       80.09     27.54 o 
 -13   2   6        0.39      128.16     23.90 o 
 -12   2   6      252.65      367.77     28.27 o 
 -11   2   6        2.84       32.23     22.74 o 
 -10   2   6      198.77      187.17     23.82 o 
  -9   2   6       23.24       -4.81     14.51 o 
  -8   2   6      667.00      602.67     25.05 o 
  -7   2   6       37.39       42.65     27.74 o 
  -6   2   6      140.27      149.70     21.17 o 
  -5   2   6       55.24       27.45     12.04 o 
  -4   2   6        1.20       14.36     15.13 o 
  -3   2   6      327.30      318.10     16.07 o 
  -2   2   6     1321.52     1357.29     20.67 o 
  -1   2   6        7.46       12.98     14.49 o 
   0   2   6     3734.14     3809.15     19.16 o 
   1   2   6     1225.59     1195.15     12.27 o 
   2   2   6      399.25      338.14     12.43 o 
   3   2   6      260.63      267.77     10.14 o 
   4   2   6     1453.78     1520.54     17.21 o 
   5   2   6       78.55       80.67     13.63 o 
   6   2   6      986.24      918.78     19.42 o 
   7   2   6        0.89        5.44     17.75 o 
   8   2   6      204.12      191.32     19.70 o 
   9   2   6       15.34       26.08     24.67 o 
  10   2   6      179.06      211.66     27.40 o 
  11   2   6       15.57        5.34     24.49 o 
  12   2   6       14.16        2.84     25.30 o 
 -12   3   6        7.35        7.71     26.40 o 
 -11   3   6       43.21       65.13     27.66 o 
 -10   3   6       43.59       27.82     25.42 o 
  -9   3   6      244.49      215.28     28.92 o 
  -8   3   6       86.72       74.58     24.19 o 
  -7   3   6      349.49      334.91     19.51 o 
  -6   3   6       14.69       30.66     19.36 o 
  -5   3   6        1.15       12.95     14.27 o 
  -4   3   6     1419.75     1427.73     24.96 o 
  -3   3   6      278.90      293.56     14.29 o 
  -2   3   6        5.02       -8.59     11.73 o 
  -1   3   6      943.26      912.54     18.18 o 
   0   3   6     1565.24     1587.68     27.61 o 
   1   3   6      302.75      286.97     13.55 o 
   2   3   6       53.47       48.08     11.05 o 
   3   3   6      346.86      359.73     14.10 o 
   4   3   6       26.79       18.72     18.91 o 
   5   3   6      492.20      501.99     32.66 o 
   6   3   6        4.33       23.07     18.07 o 
   7   3   6        0.01      -14.76     17.86 o 
   8   3   6      392.75      326.45     45.54 o 
   9   3   6       76.78      102.56     25.56 o 
  10   3   6       76.20       26.05     25.00 o 
  11   3   6       65.96      232.20     28.66 o 
 -11   4   6       71.60       18.40     32.50 o 
 -10   4   6       31.93        0.87     28.72 o 
  -9   4   6       84.27       88.74     27.41 o 
  -8   4   6        7.54       31.48     25.67 o 
  -7   4   6       55.73       23.56     15.54 o 
  -6   4   6        0.05       -4.76     17.03 o 
  -5   4   6      190.58      150.37     35.62 o 
  -4   4   6       88.79      122.54     37.83 o 
  -3   4   6      789.29      854.57     45.69 o 
  -2   4   6        0.90       12.20     39.85 o 
  -1   4   6       39.35      -29.38     38.80 o 
   0   4   6      282.83      318.09     42.20 o 
   1   4   6      212.54      224.01     17.61 o 
   2   4   6      487.83      539.32     31.30 o 
   3   4   6      173.08      171.10     16.19 o 
   4   4   6        5.26       -7.72     13.47 o 
   5   4   6       35.75       26.02     14.65 o 
   6   4   6      254.49      209.15     48.00 o 
   7   4   6      232.62      219.81     56.67 o 
   8   4   6        1.36       75.61     24.73 o 
   9   4   6      129.02      123.66     24.44 o 
  -9   5   6       24.73      -26.16     26.16 o 
  -8   5   6        0.75      -20.70     25.53 o 
  -7   5   6       51.71       38.87     27.72 o 
  -5   5   6        6.76      -36.87     36.87 o 
  -4   5   6      114.00       94.20     34.99 o 
  -3   5   6        2.13        6.21     33.76 o 
  -2   5   6        0.50       64.55     38.61 o 
  -1   5   6      126.04      133.26     40.50 o 
   0   5   6       38.04      -31.82     40.40 o 
   1   5   6      306.62      373.84     24.05 o 
   2   5   6       77.10      109.41     60.95 o 
   3   5   6        8.28       48.90     17.95 o 
   4   5   6        3.89       40.50     62.19 o 
   5   5   6       71.68       81.78     21.33 o 
   6   5   6       38.01       88.93     40.60 o 
   8   5   6        7.23       17.77     20.69 o 
  -5   6   6      103.54      306.22    103.52 o 
  -4   6   6       18.91      187.56     35.48 o 
  -3   6   6      181.05      216.45     42.54 o 
   0   6   6        8.89       98.05     40.29 o 
   1   6   6        6.99       22.70     34.56 o 
   2   6   6        0.09      -36.90     36.90 o 
   3   6   6       22.14       80.47     41.07 o 
   4   6   6       36.12      -18.21     18.21 o 
 -13   0   7        6.14       58.59     31.57 o 
 -11   0   7       83.82      104.76     29.86 o 
  -9   0   7      976.87      887.73     37.60 o 
  -7   0   7      210.33      174.11     32.68 o 
  -5   0   7      435.90      398.02     50.66 o 
  -3   0   7     3417.42     3425.42     43.68 o 
  -1   0   7       60.30       54.38     21.57 o 
   1   0   7     1223.80     1146.72     29.18 o 
   3   0   7      896.68      895.45     18.39 o 
   5   0   7       60.19       35.21     15.95 o 
   7   0   7       73.36       62.53     25.91 o 
   9   0   7      154.27      125.95     56.64 o 
  11   0   7       26.25       42.67     30.91 o 
 -13   1   7       45.43       21.66     21.85 o 
 -12   1   7       32.01       52.30     21.54 o 
 -11   1   7        0.91       22.75     20.27 o 
 -10   1   7       81.85       67.12     13.39 o 
  -9   1   7      425.13      394.73     15.65 o 
  -8   1   7      182.07      168.71     13.78 o 
  -7   1   7     1042.30      992.77     32.18 o 
  -6   1   7        5.32       10.13     10.62 o 
  -5   1   7      144.84      108.56     10.27 o 
  -4   1   7       54.92       49.56      9.98 o 
  -3   1   7     4323.29     4335.59     34.06 o 
  -2   1   7     1435.47     1496.64     37.27 o 
  -1   1   7      322.26      329.19     16.51 o 
   0   1   7      543.91      534.14     21.45 o 
   1   1   7     1781.74     1822.81     23.87 o 
   2   1   7      148.13      156.15      9.52 o 
   3   1   7      376.38      331.47     11.76 o 
   4   1   7       14.71       21.56      8.95 o 
   5   1   7     1138.09     1036.40     29.04 o 
   6   1   7       21.41       25.33     12.45 o 
   7   1   7      901.16      891.88     25.40 o 
   8   1   7        0.76       15.66     24.99 o 
   9   1   7      243.63      218.93     20.43 o 
  10   1   7        4.28      -15.06     24.30 o 
  11   1   7      187.60      314.34     30.76 o 
 -13   2   7        0.32       86.20     34.94 o 
 -12   2   7        8.09      100.63     23.93 o 
 -11   2   7      308.89      314.22     20.91 o 
 -10   2   7       57.76       39.09     12.77 o 
  -9   2   7      195.29      226.50     21.77 o 
  -8   2   7      243.51      215.42     15.95 o 
  -7   2   7      291.37      288.26     14.46 o 
  -6   2   7      394.39      391.66     27.48 o 
  -5   2   7       71.69       69.49     12.80 o 
  -4   2   7      157.98      138.48     17.14 o 
  -3   2   7     2936.95     2976.34     62.11 o 
  -2   2   7        3.20       10.78     14.40 o 
  -1   2   7      352.61      377.92      9.18 o 
   0   2   7     1033.04     1123.32     12.86 o 
   1   2   7     1693.44     1572.34     24.83 o 
   2   2   7      560.30      577.28     12.48 o 
   3   2   7     1040.71     1040.16     20.18 o 
   4   2   7      534.56      498.35     22.66 o 
   5   2   7       40.88       38.41     13.82 o 
   6   2   7     1019.30      947.79     23.72 o 
   7   2   7      572.97      537.54     21.64 o 
   8   2   7       18.84       31.87     35.18 o 
   9   2   7       12.64       45.70     19.13 o 
  10   2   7       18.16        8.81     23.75 o 
  11   2   7       39.17       21.70     23.83 o 
  12   2   7       14.86      137.47     27.92 o 
 -12   3   7        3.02       34.43     35.49 o 
 -11   3   7       38.22       24.92     20.38 o 
 -10   3   7       93.61       84.95     35.29 o 
  -9   3   7       14.76       -6.71     42.63 o 
  -8   3   7       42.07       54.84     36.42 o 
  -7   3   7       76.33       63.45     18.28 o 
  -6   3   7        1.49        5.51     18.07 o 
  -5   3   7       34.60       22.43     15.37 o 
  -4   3   7      637.03      598.01     37.33 o 
  -3   3   7     1789.89     1822.99     22.33 o 
  -2   3   7      784.29      729.12     29.63 o 
  -1   3   7      154.36      153.53     29.43 o 
   0   3   7      146.30      163.44     18.26 o 
   1   3   7       29.26       35.85     16.60 o 
   2   3   7      674.63      672.15     15.41 o 
   3   3   7       28.40        6.39     11.97 o 
   4   3   7       33.83       16.37     13.43 o 
   5   3   7      342.32      278.25     23.11 o 
   6   3   7      101.72       54.54     15.55 o 
   7   3   7      330.08      383.90     45.02 o 
   8   3   7       39.38       41.37     19.02 o 
   9   3   7       45.25       51.62     24.28 o 
  10   3   7       20.93      165.09     24.75 o 
 -11   4   7      126.01      101.56     71.37 o 
 -10   4   7        9.52       51.19     33.04 o 
  -9   4   7        0.20       15.42     54.16 o 
  -8   4   7       13.42      -20.28     25.08 o 
  -7   4   7        4.91       60.48     66.74 o 
  -6   4   7       95.48      154.47     22.80 o 
  -5   4   7      148.91      192.66     36.24 o 
  -4   4   7      234.54      217.78     38.84 o 
  -3   4   7        0.58       -9.75     36.26 o 
  -2   4   7      689.55      738.76     46.54 o 
  -1   4   7        0.68       17.83     39.87 o 
   0   4   7      314.18      253.22     38.48 o 
   1   4   7       61.96       62.95     12.40 o 
   2   4   7      376.00      330.37     15.35 o 
   3   4   7       45.88       57.81     12.95 o 
   4   4   7        0.26       27.59     13.38 o 
   5   4   7       16.73       16.75     15.49 o 
   6   4   7      114.34      124.85     16.55 o 
   7   4   7       64.77      103.55     18.59 o 
   9   4   7        0.30       48.51     20.80 o 
  -8   5   7       13.13      -15.68     26.89 o 
  -7   5   7       40.32      -26.86     26.86 o 
  -6   5   7       42.23      -20.97     27.52 o 
  -5   5   7        2.59       19.94     38.44 o 
  -4   5   7       40.46       39.82     42.51 o 
  -3   5   7       91.77       95.81     43.95 o 
  -2   5   7       39.67       14.29     39.35 o 
  -1   5   7        7.67        3.38     39.43 o 
   0   5   7       49.11       87.30     37.28 o 
   1   5   7       55.27       24.63     36.52 o 
   2   5   7      109.88      162.69     42.10 o 
   3   5   7       14.26      -24.80     33.71 o 
   4   5   7        1.56       54.45     36.63 o 
   5   5   7        5.14      -16.42     16.42 o 
   6   5   7       49.78       48.23     35.21 o 
   7   5   7       36.25      120.02     18.81 o 
  -3   6   7       88.57       43.44     38.84 o 
  -2   6   7      138.60      439.28     45.82 o 
  -1   6   7       55.72       90.01     41.61 o 
   0   6   7       29.74      -35.30     35.30 o 
   1   6   7        0.14       54.37     37.48 o 
   2   6   7       11.20      -37.76     37.76 o 
   3   6   7       34.85       -1.83     35.54 o 
 -12   0   8       40.77       21.21     28.76 o 
 -10   0   8       32.76        4.46     27.88 o 
  -8   0   8      158.76      148.16     29.63 o 
  -6   0   8      515.42      485.65     30.97 o 
  -4   0   8      152.20      102.48     20.34 o 
  -2   0   8     1716.10     1706.68     35.13 o 
   0   0   8      849.15      798.69     28.51 o 
   2   0   8       75.63       53.37     21.83 o 
   4   0   8       91.94       96.21     15.51 o 
   6   0   8        1.15       -2.91     17.18 o 
   8   0   8        6.79      -19.39     19.39 o 
  10   0   8        4.57       13.87     35.98 o 
  12   0   8      174.82      125.09     31.62 o 
 -13   1   8       54.93       65.56     57.63 o 
 -12   1   8      113.63      101.84     24.78 o 
 -11   1   8       61.78       80.47     25.95 o 
 -10   1   8      237.66      263.34     22.50 o 
  -9   1   8        0.36       26.23     20.47 o 
  -8   1   8       77.50       39.03     19.23 o 
  -7   1   8        1.52        5.31     10.08 o 
  -6   1   8      661.75      594.13     24.33 o 
  -5   1   8      413.82      424.49     12.31 o 
  -4   1   8     2162.52     2185.72     19.62 o 
  -3   1   8      396.07      387.63     18.39 o 
  -2   1   8        3.03        1.80     16.01 o 
  -1   1   8      260.01      250.21     16.68 o 
   0   1   8      602.28      553.87      9.65 o 
   1   1   8        4.67        3.97      8.15 o 
   2   1   8       18.98       12.03      9.33 o 
   3   1   8        3.24        6.69     11.98 o 
   4   1   8     1472.24     1453.32     24.89 o 
   5   1   8       81.53       70.92     12.42 o 
   6   1   8      538.93      513.43     29.67 o 
   7   1   8      409.24      379.22     16.65 o 
   8   1   8      855.60      837.44     47.23 o 
   9   1   8      207.81      156.29     23.21 o 
  10   1   8       18.58       34.28     20.17 o 
  12   1   8        0.27        7.88     28.24 o 
 -13   2   8        4.34      -36.19     36.19 o 
 -12   2   8       45.43      -10.93     34.64 o 
 -11   2   8       14.55      -31.88     31.88 o 
 -10   2   8        0.62        1.01     19.44 o 
  -9   2   8       71.16       75.08     14.37 o 
  -8   2   8      140.64      135.71     14.71 o 
  -7   2   8      125.70      125.42     13.34 o 
  -6   2   8      232.53      227.22     13.88 o 
  -5   2   8       10.95        1.77     13.03 o 
  -4   2   8      460.40      442.96     42.17 o 
  -3   2   8       65.96       58.68     15.04 o 
  -2   2   8      870.19      879.65     21.21 o 
  -1   2   8       45.86       53.42     15.05 o 
   0   2   8       77.24       76.66     15.66 o 
   1   2   8       94.95      102.02     11.52 o 
   2   2   8      393.46      388.88     11.61 o 
   3   2   8      874.26      849.72     13.79 o 
   4   2   8      522.84      530.06     13.21 o 
   5   2   8       16.43        6.63     13.42 o 
   6   2   8        6.19       32.06     24.10 o 
   7   2   8      184.26      182.70     18.47 o 
   8   2   8       72.77       70.46     18.57 o 
   9   2   8       14.67       28.53     21.43 o 
  10   2   8       12.81        2.07     45.41 o 
  11   2   8       13.40       91.14     25.44 o 
 -12   3   8       12.19       14.38     32.09 o 
 -11   3   8       17.99      -20.05     20.05 o 
 -10   3   8      149.98      106.35     20.49 o 
  -9   3   8        4.37      -27.20     29.83 o 
  -8   3   8        9.32       30.49     27.49 o 
  -7   3   8       20.00       20.59     17.95 o 
  -6   3   8       82.24       99.98     19.63 o 
  -5   3   8       15.82        8.26     15.79 o 
  -4   3   8       27.66       27.64     17.01 o 
  -3   3   8      145.81      142.46     19.07 o 
  -2   3   8      394.49      443.62     16.67 o 
  -1   3   8      219.29      213.97     19.75 o 
   0   3   8      507.84      522.62     24.11 o 
   1   3   8        4.34       21.96     19.68 o 
   2   3   8      418.28      389.39     14.06 o 
   3   3   8       92.66       65.10     13.08 o 
   4   3   8     1769.95     1619.31     33.57 o 
   5   3   8       24.54       39.07     14.74 o 
   6   3   8       14.29       49.52     15.61 o 
   7   3   8        1.30        2.90     18.17 o 
   8   3   8      228.10      241.05     23.42 o 
   9   3   8       25.60       51.32     19.19 o 
  10   3   8        0.40      -21.96     21.96 o 
 -10   4   8       18.67      -27.91     34.17 o 
  -9   4   8       46.47       44.14     55.75 o 
  -8   4   8       17.27       30.16     43.22 o 
  -7   4   8       10.84      -16.40     16.40 o 
  -6   4   8       58.67       15.56     31.76 o 
  -5   4   8      187.16      149.97     35.51 o 
  -4   4   8      207.24      236.28     39.98 o 
  -3   4   8      155.62      209.68     39.92 o 
  -2   4   8       85.90      104.75     44.58 o 
  -1   4   8       34.57       38.48     43.30 o 
   0   4   8       12.50       12.15     40.96 o 
   1   4   8       12.11       13.68     19.45 o 
   2   4   8       85.30       85.77     22.34 o 
   3   4   8      228.60      215.03     22.95 o 
   4   4   8       86.82       85.62     14.60 o 
   5   4   8        1.78       -1.57     14.51 o 
   6   4   8       32.97       83.93     29.82 o 
   7   4   8      179.19      161.43     18.40 o 
   8   4   8       21.14      136.99     84.77 o 
   9   4   8        0.02       -4.69     20.05 o 
  -8   5   8        0.18       38.69     27.46 o 
  -7   5   8      123.97       25.35     70.41 o 
  -6   5   8       64.29       53.49     27.68 o 
  -5   5   8      125.81      -42.07     42.07 o 
  -4   5   8      111.63      -43.23     43.23 o 
  -3   5   8        2.51      -43.64     43.64 o 
  -2   5   8        0.57       45.08     47.47 o 
  -1   5   8      100.87       38.85     39.63 o 
   0   5   8       44.40        6.88     36.16 o 
   1   5   8        1.73       24.58     36.84 o 
   2   5   8       39.72      -16.23     38.47 o 
   3   5   8        8.03       56.43     35.53 o 
   4   5   8       92.64       59.90     34.73 o 
   5   5   8        4.10       -7.28     35.94 o 
   6   5   8        0.22      108.47     41.00 o 
  -4   6   8       41.86      104.86     39.27 o 
  -1   6   8        2.69       96.42     42.36 o 
   0   6   8       15.21      143.70     42.70 o 
   2   6   8        1.89       64.78     35.31 o 
 -13   0   9        7.42       29.34     30.33 o 
 -11   0   9       58.45       82.06     30.96 o 
  -9   0   9      138.72      103.34     31.04 o 
  -7   0   9       10.90       17.51     27.74 o 
  -5   0   9      790.67      816.03     34.14 o 
  -3   0   9     2667.78     2705.42     44.93 o 
  -1   0   9      364.96      349.12     26.70 o 
   1   0   9        6.69        1.59     23.07 o 
   3   0   9      202.59      207.19     26.70 o 
   5   0   9      127.12       78.20     29.11 o 
   7   0   9       75.48      105.01     18.86 o 
   9   0   9        6.13       39.55     38.83 o 
 -13   1   9      216.80      225.89     62.78 o 
 -12   1   9        5.79        0.58     35.43 o 
 -11   1   9       30.04       36.05     21.20 o 
 -10   1   9       43.32       33.46     20.89 o 
  -9   1   9      659.15      654.75     26.15 o 
  -8   1   9      302.86      262.85     22.27 o 
  -7   1   9     1216.85     1211.47     28.87 o 
  -6   1   9       17.77       10.36     19.59 o 
  -5   1   9      159.22      169.53     19.78 o 
  -4   1   9       17.64       23.61      8.65 o 
  -3   1   9        0.53       19.92     17.35 o 
  -2   1   9       46.59       21.79     19.42 o 
  -1   1   9        1.30        9.92     17.10 o 
   0   1   9       17.59       22.59     16.57 o 
   1   1   9      568.83      516.30     20.20 o 
   2   1   9        6.53       -2.01     10.06 o 
   3   1   9        6.17       -0.02     11.08 o 
   4   1   9       22.06       28.88     16.85 o 
   5   1   9     1844.32     1716.70     33.24 o 
   6   1   9      113.88      105.25     15.23 o 
   7   1   9      116.22      115.35     15.27 o 
   8   1   9      184.79      174.78     27.04 o 
   9   1   9       23.06        4.09     20.48 o 
  10   1   9       50.94       17.93     51.43 o 
  11   1   9        2.47       79.71     27.73 o 
 -12   2   9       49.04      105.36     38.69 o 
 -11   2   9       31.35       42.41     32.89 o 
 -10   2   9        2.48       19.65     42.76 o 
  -9   2   9       54.25       35.24     18.96 o 
  -8   2   9      221.09      257.56     20.74 o 
  -7   2   9      337.26      275.85     36.01 o 
  -6   2   9        2.79        3.25     12.99 o 
  -5   2   9      497.47      541.39     20.53 o 
  -4   2   9       65.74       34.29     17.18 o 
  -3   2   9     1400.98     1343.86     45.71 o 
  -2   2   9       13.35       22.18     17.34 o 
  -1   2   9      699.18      745.23     21.21 o 
   0   2   9       42.34       36.23     16.28 o 
   1   2   9     2043.27     2168.20     29.08 o 
   2   2   9      183.72      175.57     15.23 o 
   3   2   9      613.25      552.62     12.85 o 
   4   2   9      375.55      372.33     25.31 o 
   5   2   9        4.44       23.14     21.55 o 
   6   2   9      120.83      134.98     16.50 o 
   7   2   9      335.04      296.74     44.75 o 
   8   2   9       37.51        3.09     17.62 o 
   9   2   9      209.01      200.49     20.86 o 
  10   2   9       12.32       99.37     50.18 o 
 -11   3   9        1.52       80.26     34.37 o 
 -10   3   9       42.84       53.60     32.28 o 
  -9   3   9       48.42       33.28     19.11 o 
  -8   3   9       28.00       13.45     18.70 o 
  -7   3   9       33.84       53.29     19.11 o 
  -6   3   9        0.64       16.39     28.43 o 
  -5   3   9        9.96       -2.81     17.22 o 
  -4   3   9      503.86      506.95     20.88 o 
  -3   3   9      726.60      748.68     22.24 o 
  -2   3   9      243.81      245.38     16.40 o 
  -1   3   9      503.55      491.85     53.04 o 
   0   3   9      348.54      345.32     24.43 o 
   1   3   9     1712.59     1766.94     33.48 o 
   2   3   9      925.66      912.08     28.37 o 
   3   3   9      416.14      395.92     25.51 o 
   4   3   9      246.04      200.27     15.61 o 
   5   3   9      514.92      534.09     27.31 o 
   6   3   9       40.51       22.52     16.90 o 
   7   3   9        0.26       -1.40     30.14 o 
   8   3   9      235.37      254.53     20.24 o 
   9   3   9       66.29       35.84     50.50 o 
  10   3   9       25.12      146.31     22.75 o 
 -10   4   9        8.50      -17.24     32.35 o 
  -9   4   9        1.33      -16.27     30.79 o 
  -8   4   9      159.97      173.29     48.76 o 
  -7   4   9       23.57       -8.36     22.45 o 
  -6   4   9      162.69      224.75     51.93 o 
  -5   4   9       83.51      110.39     36.69 o 
  -4   4   9       15.94       -8.77     38.54 o 
  -3   4   9       14.68       18.20     37.43 o 
  -2   4   9      190.87      322.04     46.51 o 
  -1   4   9      392.14      412.42     48.77 o 
   0   4   9      251.69      160.25     67.12 o 
   1   4   9       36.09       15.21     20.23 o 
   2   4   9      105.24       54.52     22.53 o 
   3   4   9       28.40       15.52     22.25 o 
   4   4   9      125.17      180.17     27.23 o 
   5   4   9        0.33       11.58     24.08 o 
   6   4   9        5.28       -6.46     33.85 o 
   7   4   9        3.58       54.61     31.84 o 
   8   4   9       54.95       15.90     30.90 o 
  -7   5   9       14.13      -23.00     34.62 o 
  -6   5   9        0.31       12.81     24.12 o 
  -5   5   9        1.96       40.07     43.77 o 
  -4   5   9      104.53       79.70     45.39 o 
  -1   5   9       11.71       22.87     45.83 o 
   0   5   9       23.82      -19.31     39.48 o 
   1   5   9       29.07        2.14     37.92 o 
   2   5   9        0.06       -2.64     40.73 o 
   3   5   9        6.39        9.45     37.26 o 
   4   5   9        2.23       22.72     34.68 o 
   5   5   9      132.70      201.07     42.20 o 
   6   5   9       25.11      -17.70     27.63 o 
  -2   6   9       34.31       52.09     42.52 o 
  -1   6   9        0.02      -36.81     36.81 o 
   0   6   9       45.27       85.76     42.95 o 
 -12   0  10        0.00       17.37     31.33 o 
 -10   0  10       62.83       56.86     30.92 o 
  -8   0  10      406.88      424.94     35.02 o 
  -6   0  10     1107.71     1102.42     40.78 o 
  -4   0  10     3091.57     3081.58     52.15 o 
  -2   0  10     4600.58     4574.78     56.83 o 
   0   0  10      356.65      362.88     28.14 o 
   2   0  10      577.99      584.07     31.70 o 
   4   0  10      227.99      231.90     28.53 o 
   6   0  10      339.80      345.60     29.24 o 
   8   0  10        0.78       -5.91     29.24 o 
  10   0  10       93.25       80.38     22.62 o 
 -13   1  10       24.15       26.48     38.34 o 
 -12   1  10      176.75      179.18     24.09 o 
 -11   1  10       26.40       37.14     28.05 o 
 -10   1  10       45.41       16.87     20.11 o 
  -9   1  10       36.24       17.30     20.57 o 
  -8   1  10       52.85       47.19     20.79 o 
  -7   1  10       94.71       82.60     20.35 o 
  -6   1  10       18.99       24.39     19.85 o 
  -5   1  10      126.23      138.24     20.49 o 
  -4   1  10      357.17      381.03     21.89 o 
  -3   1  10     1046.22      966.76     26.91 o 
  -2   1  10      382.95      396.06     20.12 o 
  -1   1  10      102.01       80.83     20.52 o 
   0   1  10       47.90       36.33     17.76 o 
   1   1  10      178.39      210.10     19.53 o 
   2   1  10      934.39      920.48     34.66 o 
   3   1  10      175.49      154.84     12.46 o 
   4   1  10      191.72      176.22     13.63 o 
   5   1  10       18.53       16.25     13.20 o 
   6   1  10      907.06      854.43     25.29 o 
   7   1  10        0.02        2.26     19.72 o 
   8   1  10       62.16       80.11     26.28 o 
   9   1  10       15.97      -19.61     19.61 o 
  10   1  10        0.09       67.35     26.47 o 
  11   1  10       12.96        9.71     20.61 o 
 -12   2  10        0.02       22.71     33.86 o 
 -11   2  10       56.06      118.87     34.13 o 
 -10   2  10        4.15        6.67     31.85 o 
  -9   2  10       18.19       43.33     21.27 o 
  -8   2  10       33.05       17.72     28.77 o 
  -7   2  10       70.15       54.77     20.18 o 
  -6   2  10      674.33      663.33     24.52 o 
  -5   2  10      129.03      117.44     29.75 o 
  -4   2  10      124.02      123.47     19.92 o 
  -3   2  10      215.93      223.64     19.62 o 
  -2   2  10     1107.36     1136.10     26.13 o 
  -1   2  10        4.29        8.90     17.27 o 
   0   2  10       30.22       35.97     17.76 o 
   1   2  10      108.09       97.45     18.14 o 
   2   2  10        2.11      -20.64     20.64 o 
   3   2  10       97.72      105.14     18.17 o 
   4   2  10      102.02       87.73     19.86 o 
   5   2  10      114.92      118.75     38.00 o 
   6   2  10      439.75      380.21     19.26 o 
   7   2  10      145.25       80.39     24.04 o 
   8   2  10       13.85       30.56     31.46 o 
   9   2  10       27.36      104.75     38.13 o 
  10   2  10       56.40       79.43     36.90 o 
 -11   3  10        5.37       39.28     35.54 o 
 -10   3  10       25.39       51.78     34.82 o 
  -9   3  10        3.48       30.36     34.48 o 
  -8   3  10       10.63      -21.94     29.48 o 
  -7   3  10      109.74      111.77     20.06 o 
  -6   3  10        0.51        9.59     36.91 o 
  -5   3  10      176.17      192.59     19.51 o 
  -4   3  10        9.52       45.83     17.87 o 
  -3   3  10      120.00      128.89     18.83 o 
  -2   3  10        5.74        4.97     17.41 o 
  -1   3  10      120.93      118.05     43.81 o 
   0   3  10        1.53      -11.98     21.18 o 
   1   3  10       21.57       25.98     35.70 o 
   2   3  10      632.80      595.57     53.99 o 
   3   3  10        0.26      -14.98     21.97 o 
   4   3  10      178.37      153.71     23.64 o 
   5   3  10      165.30      170.72     25.13 o 
   6   3  10      103.58      104.83     31.72 o 
   7   3  10       61.33      124.52     18.11 o 
   8   3  10        0.03      -17.37     17.37 o 
   9   3  10        9.18       43.49     57.84 o 
  -9   4  10        7.08      -11.64     33.10 o 
  -8   4  10       74.61       75.91     25.47 o 
  -7   4  10       26.30      -21.32     23.01 o 
  -6   4  10       45.66       58.42     42.91 o 
  -5   4  10       58.61      131.98     40.30 o 
  -4   4  10      297.17      352.74     42.83 o 
  -3   4  10       11.73       63.43     44.47 o 
  -2   4  10      418.07      489.11     46.62 o 
  -1   4  10        1.40       38.71     44.29 o 
   0   4  10       18.13       11.01     19.13 o 
   1   4  10      253.67      260.54     26.86 o 
   2   4  10       35.85       59.90     30.54 o 
   3   4  10      182.98      169.98     25.30 o 
   4   4  10       25.36       10.31     22.19 o 
   5   4  10       31.01      -14.61     24.05 o 
   6   4  10       29.04       20.59     33.99 o 
   7   4  10       17.17      112.72     36.10 o 
  -7   5  10      109.16      154.64     72.17 o 
  -6   5  10        1.04       56.44     46.63 o 
  -5   5  10        0.11      125.26     44.57 o 
  -4   5  10        3.16       13.43     47.30 o 
  -3   5  10      252.31      296.25     51.71 o 
  -2   5  10        8.98      -44.43     44.43 o 
   0   5  10       11.60       -3.33     49.14 o 
   2   5  10       20.21       71.70     37.94 o 
   3   5  10       35.88      -32.52     36.59 o 
   4   5  10       21.10      155.97     39.95 o 
   5   5  10       79.91        7.07     37.64 o 
 -11   0  11      215.81      189.72     33.23 o 
  -9   0  11      351.38      363.63     35.09 o 
  -7   0  11      160.75      167.96     30.74 o 
  -5   0  11     2572.36     2483.30     51.03 o 
  -3   0  11      351.51      331.83     32.35 o 
  -1   0  11       13.10       27.17     27.03 o 
   1   0  11      764.61      840.53     35.19 o 
   3   0  11      155.05       84.14     28.60 o 
   5   0  11        0.55       23.94     28.00 o 
   7   0  11      496.06      492.28     36.14 o 
   9   0  11      117.77      104.25     34.68 o 
  11   0  11       21.95      105.20     36.83 o 
 -12   1  11       16.16       14.27     37.29 o 
 -11   1  11        0.16       12.71     21.80 o 
 -10   1  11      111.05      147.83     23.08 o 
  -9   1  11       13.12      -21.32     21.32 o 
  -8   1  11       28.63       71.77     21.21 o 
  -7   1  11       43.83       36.61     21.36 o 
  -6   1  11       16.74       33.44     21.41 o 
  -5   1  11       49.57       55.71     20.92 o 
  -4   1  11       12.09        4.85     20.16 o 
  -3   1  11      173.68      166.10     20.16 o 
  -2   1  11        2.11        6.40     18.90 o 
  -1   1  11      523.41      537.83     22.59 o 
   0   1  11        0.49      -18.67     18.67 o 
   1   1  11      255.23      258.16     20.32 o 
   2   1  11        0.20        2.98     21.03 o 
   3   1  11      487.47      510.64     23.41 o 
   4   1  11        9.64       -4.33     19.72 o 
   5   1  11       92.72       98.10     23.70 o 
   6   1  11       32.33       29.76     14.44 o 
   7   1  11      213.02      185.11     21.20 o 
   8   1  11       20.48        6.74     25.67 o 
   9   1  11        6.09      -18.51     18.51 o 
  10   1  11       18.13      -34.97     34.97 o 
 -12   2  11       39.65      -24.00     35.93 o 
 -11   2  11       28.72       38.14     43.93 o 
 -10   2  11       75.36       80.50     21.92 o 
  -9   2  11       62.30       50.77     24.07 o 
  -8   2  11        6.84        1.24     31.88 o 
  -7   2  11        0.41       21.37     20.50 o 
  -6   2  11        1.30      -19.30     19.30 o 
  -5   2  11      528.63      540.63     24.04 o 
  -4   2  11      304.35      274.42     21.84 o 
  -3   2  11       77.17       87.54     35.23 o 
  -2   2  11      260.50      239.16     20.70 o 
  -1   2  11      362.35      381.47     21.30 o 
   0   2  11      143.76      145.65     19.74 o 
   1   2  11       94.05      121.29     19.28 o 
   2   2  11       63.08       53.15     32.78 o 
   3   2  11     1095.73     1143.90     27.74 o 
   4   2  11      144.27      169.79     21.71 o 
   5   2  11      124.46       94.09     32.06 o 
   6   2  11        2.87       43.69     32.16 o 
   7   2  11      257.01      331.59     36.95 o 
   8   2  11       41.34       26.79     43.88 o 
   9   2  11      128.22       96.59     26.88 o 
  10   2  11        3.62      101.60     22.97 o 
 -11   3  11       20.19      -18.81     35.68 o 
 -10   3  11        3.84      -33.09     33.25 o 
  -9   3  11       41.43       71.77     32.45 o 
  -8   3  11        8.70       -9.85     30.97 o 
  -7   3  11        6.21       33.02     31.57 o 
  -6   3  11       15.48       -6.12     17.16 o 
  -5   3  11      176.86      192.25     23.40 o 
  -4   3  11        0.19       12.13     19.01 o 
  -3   3  11       22.41       22.59     18.71 o 
  -2   3  11       28.88       29.46     29.76 o 
  -1   3  11       48.62       56.39     23.14 o 
   0   3  11        0.80       25.36     28.35 o 
   1   3  11        5.23       -1.81     23.11 o 
   2   3  11      216.21      207.89     24.64 o 
   3   3  11      397.29      414.97     26.67 o 
   4   3  11       96.99      104.01     24.49 o 
   5   3  11      272.23      249.81     47.32 o 
   6   3  11      128.78      132.28     35.23 o 
   7   3  11       15.14       47.45     35.17 o 
   8   3  11      120.23       73.87     35.13 o 
   9   3  11        0.77       24.84     37.02 o 
  -9   4  11       58.26      151.30     34.90 o 
  -8   4  11      183.46      137.84     24.97 o 
  -6   4  11      103.44      100.19     26.32 o 
  -5   4  11      296.59      250.23     40.02 o 
  -4   4  11       16.65       42.31     39.20 o 
  -3   4  11        9.21       95.14     40.44 o 
  -2   4  11       95.64       71.46     46.35 o 
  -1   4  11       86.14      122.46     45.47 o 
   0   4  11       53.72      122.24     44.81 o 
   1   4  11        2.59       32.42     23.19 o 
   2   4  11       51.41       77.62     29.10 o 
   3   4  11      111.33       51.95     24.42 o 
   4   4  11       49.62       -6.33     25.44 o 
   5   4  11       90.78      139.20     28.27 o 
   6   4  11        6.02       30.27     33.98 o 
   7   4  11        1.79      -33.77     33.77 o 
  -6   5  11      100.45      111.61    114.18 o 
  -5   5  11       11.91      -47.12     47.12 o 
  -4   5  11      136.47      198.21     51.12 o 
  -3   5  11        4.81       89.28     50.75 o 
  -2   5  11        1.51       27.85     52.36 o 
  -1   5  11        3.84      -47.31     47.31 o 
   1   5  11       27.16       49.95     42.51 o 
   2   5  11       53.97       55.69     42.42 o 
   3   5  11        8.07       91.17     38.05 o 
   4   5  11       37.80       34.38     37.55 o 
 -12   0  12       69.53      115.12     34.87 o 
 -10   0  12       69.75       79.75     33.72 o 
  -8   0  12     1119.06     1098.38     45.32 o 
  -6   0  12     1035.47      957.18     42.32 o 
  -4   0  12      145.31      140.52     31.50 o 
  -2   0  12        0.02       18.97     27.74 o 
   0   0  12       29.48       34.07     29.04 o 
   2   0  12        6.85       -2.81     29.06 o 
   4   0  12      803.42      779.07     39.02 o 
   6   0  12       16.73       62.23     31.17 o 
   8   0  12      145.52      142.98     34.46 o 
  10   0  12       38.70      128.27     36.94 o 
 -12   1  12       72.76       54.41     32.60 o 
 -11   1  12        7.71      -22.13     37.61 o 
 -10   1  12        8.99       17.97     27.10 o 
  -9   1  12        0.70       35.32     22.59 o 
  -8   1  12       10.12      -10.89     21.55 o 
  -7   1  12        2.49       12.49     21.61 o 
  -6   1  12      133.26      126.12     23.11 o 
  -5   1  12       73.78       60.22     22.21 o 
  -4   1  12      712.80      746.58     26.35 o 
  -3   1  12      272.73      277.24     21.94 o 
  -2   1  12      133.05      130.80     20.69 o 
  -1   1  12        7.77       -7.90     19.50 o 
   0   1  12      362.93      383.71     26.36 o 
   1   1  12       64.25       65.76     33.69 o 
   2   1  12      370.54      423.94     24.00 o 
   3   1  12      241.88      298.88     23.01 o 
   4   1  12       69.47       44.13     21.30 o 
   5   1  12        3.34        0.18     21.76 o 
   6   1  12      285.24      293.99     66.88 o 
   7   1  12       35.09       23.85     21.92 o 
   8   1  12       81.27       46.72     29.35 o 
   9   1  12        0.17      -12.15     20.16 o 
  10   1  12       52.92      121.07     21.97 o 
 -11   2  12       11.14      -10.84     20.83 o 
 -10   2  12        0.19       -5.02     28.78 o 
  -9   2  12        5.37       17.21     23.46 o 
  -8   2  12      273.40      268.23     24.02 o 
  -7   2  12      133.32       73.47     21.16 o 
  -6   2  12      190.66      173.59     21.82 o 
  -5   2  12       26.88       48.33     21.10 o 
  -4   2  12      118.16      128.74     21.56 o 
  -3   2  12       35.26       22.02     20.24 o 
  -2   2  12      111.84      125.28     20.60 o 
  -1   2  12       64.94       55.96     20.34 o 
   0   2  12      546.07      529.78     24.33 o 
   1   2  12      419.78      452.15     27.57 o 
   2   2  12      725.03      740.79     26.46 o 
   3   2  12      156.56      193.20     22.79 o 
   4   2  12      290.29      281.26     23.53 o 
   5   2  12       49.52       54.62     32.89 o 
   6   2  12      505.11      520.47     40.02 o 
   7   2  12        0.99        3.39     32.86 o 
   8   2  12       15.21       21.78     33.15 o 
  -9   3  12       19.21      -33.06     33.06 o 
  -8   3  12       35.30      500.39     37.37 o 
  -7   3  12      136.29       68.31     31.37 o 
  -6   3  12        0.11       26.83     19.23 o 
  -5   3  12       34.53       31.06     20.00 o 
  -4   3  12      169.16      158.29     21.29 o 
  -3   3  12       10.20       -7.91     19.84 o 
  -2   3  12       56.59       -9.76     29.12 o 
  -1   3  12      127.49      127.76     30.86 o 
   0   3  12      440.17      507.24     28.18 o 
   1   3  12      128.82      124.08     24.65 o 
   2   3  12      540.57      575.85     30.27 o 
   3   3  12       79.10       77.30     24.93 o 
   4   3  12       15.50       16.50     24.93 o 
   5   3  12      227.26      240.14     37.44 o 
   6   3  12       12.23       -3.96     33.15 o 
   7   3  12       26.89      -13.41     34.57 o 
   8   3  12        0.31      -20.20     35.67 o 
  -8   4  12       39.91      190.15     40.05 o 
  -7   4  12        1.60       49.23     37.32 o 
  -6   4  12        0.56       16.65     38.25 o 
  -5   4  12       72.68       26.75     40.61 o 
  -4   4  12      250.87      211.22     45.67 o 
  -3   4  12       92.33      114.05     40.95 o 
  -2   4  12       61.61      134.27     45.64 o 
  -1   4  12        0.82       17.40     29.47 o 
   0   4  12       30.70       55.92     24.48 o 
   1   4  12       24.00       17.94     24.79 o 
   2   4  12      136.74      127.07     54.92 o 
   3   4  12        1.65       -5.22     33.80 o 
   4   4  12       16.58       21.37     26.00 o 
   5   4  12       19.02       42.32     24.42 o 
   6   4  12       15.23      -26.87     34.36 o 
  -5   5  12        0.22        5.33     47.93 o 
  -4   5  12       42.19        1.41     46.15 o 
  -3   5  12       61.28       68.87     48.61 o 
  -2   5  12        0.04       61.50     55.38 o 
  -1   5  12       31.34       54.16     47.51 o 
   1   5  12        7.66      -48.88     49.07 o 
   2   5  12       14.46      -42.60     42.60 o 
   3   5  12       48.89      157.66     40.77 o 
 -11   0  13      418.49      472.11     40.52 o 
  -9   0  13      328.96      308.59     36.78 o 
  -7   0  13       64.16       18.86     33.48 o 
  -5   0  13      269.98      253.54     34.28 o 
  -3   0  13        0.03      -21.20     29.33 o 
  -1   0  13       28.94       31.77     29.61 o 
   1   0  13      202.66      217.68     31.67 o 
   3   0  13      263.82      212.48     32.44 o 
   5   0  13      588.66      490.68     38.47 o 
   7   0  13      750.95      749.40     42.36 o 
   9   0  13      130.51      133.82     34.98 o 
 -11   1  13       17.74       28.64     23.08 o 
 -10   1  13       77.98       49.16     37.69 o 
  -9   1  13        0.36        9.99     22.98 o 
  -8   1  13        0.19       -4.68     22.47 o 
  -7   1  13      272.44      287.85     35.63 o 
  -6   1  13      176.08      189.70     23.86 o 
  -5   1  13       14.14       46.23     22.21 o 
  -4   1  13      129.64      155.68     23.22 o 
  -3   1  13     1588.19     1562.17     36.46 o 
  -2   1  13        3.00       12.19     21.40 o 
  -1   1  13      594.79      618.30     29.38 o 
   0   1  13      166.11      144.56     22.81 o 
   1   1  13       14.82       12.64     21.06 o 
   2   1  13      103.28      137.00     22.79 o 
   3   1  13      345.04      387.36     24.51 o 
   4   1  13       11.19        0.11     21.67 o 
   5   1  13      138.54      147.35     39.90 o 
   6   1  13       93.66      113.85     23.01 o 
   7   1  13        5.44       63.85     24.44 o 
   8   1  13       53.40      109.56     34.58 o 
   9   1  13        4.85       78.55     37.15 o 
 -11   2  13        3.29       85.95     42.03 o 
 -10   2  13        0.00       30.12     22.82 o 
  -9   2  13       11.10      -13.79     22.96 o 
  -8   2  13       21.36       57.38     23.53 o 
  -7   2  13       97.57      100.23     23.32 o 
  -6   2  13        1.12        9.83     33.43 o 
  -5   2  13       25.39       -1.59     21.54 o 
  -4   2  13      301.75      259.95     46.47 o 
  -3   2  13       63.06       64.03     21.78 o 
  -2   2  13     1008.61      952.35     63.63 o 
  -1   2  13      123.87      147.86     29.71 o 
   0   2  13      358.65      383.06     24.33 o 
   1   2  13        0.74      -17.05     28.86 o 
   2   2  13       65.09       92.90     22.32 o 
   3   2  13      474.80      521.16     27.61 o 
   4   2  13        3.24       41.13     34.40 o 
   5   2  13        4.11       25.46     33.19 o 
   6   2  13        7.17       28.76     36.00 o 
   7   2  13        8.56        1.10     34.30 o 
  -9   3  13       53.37        9.64     34.70 o 
  -8   3  13       31.50       23.26     33.73 o 
  -7   3  13      232.28      299.34     35.53 o 
  -6   3  13       60.42      104.76     21.77 o 
  -5   3  13        0.58        1.34     22.95 o 
  -4   3  13        0.14        5.58     25.09 o 
  -3   3  13      206.40      250.41     28.76 o 
  -2   3  13        0.58      -18.85     32.14 o 
  -1   3  13       68.62       58.00     30.50 o 
   0   3  13        0.15       14.73     23.84 o 
   1   3  13       51.65       62.02     26.53 o 
   2   3  13       60.45      133.19     26.71 o 
   3   3  13      207.50      194.95     27.06 o 
   4   3  13        0.39       26.37     37.58 o 
   5   3  13       70.51       97.39     37.05 o 
   6   3  13       22.50      -34.73     34.73 o 
   7   3  13       22.48       29.31     35.23 o 
  -7   4  13       32.34      311.03     43.69 o 
  -6   4  13      107.98      328.09     46.83 o 
  -5   4  13       72.87      128.77     41.29 o 
  -4   4  13        0.50      -41.37     41.37 o 
  -3   4  13        0.54        7.95     38.53 o 
  -2   4  13       11.99       98.07     46.06 o 
  -1   4  13        2.06       50.45     23.94 o 
   0   4  13       30.01       44.51     26.42 o 
   1   4  13       77.87       63.51     60.48 o 
   2   4  13      224.71      163.31     29.66 o 
   3   4  13      207.22      224.54     30.00 o 
   4   4  13      162.91      168.34     33.16 o 
   5   4  13        4.61      -33.97     33.97 o 
  -2   5  13        3.22      -33.69     54.07 o 
  -1   5  13       39.16       -8.95     47.71 o 
   0   5  13      105.88       47.00     50.01 o 
 -10   0  14       13.05       38.87     34.99 o 
  -8   0  14        2.52      -30.31     33.60 o 
  -6   0  14        9.66      -21.22     31.87 o 
  -4   0  14        1.35        8.84     31.72 o 
  -2   0  14       61.34       80.53     32.00 o 
   0   0  14      393.41      388.61     35.16 o 
   2   0  14       63.52        8.55     33.03 o 
   4   0  14      651.47      649.39     41.53 o 
   6   0  14       61.68       82.23     35.47 o 
   8   0  14       99.18       73.07     35.63 o 
 -11   1  14       24.88       38.64     24.41 o 
 -10   1  14      119.20       83.54     34.60 o 
  -9   1  14        4.07       -1.06     47.69 o 
  -8   1  14       78.72       79.47     37.73 o 
  -7   1  14        5.06       19.86     27.46 o 
  -6   1  14      553.60      611.90     38.15 o 
  -5   1  14        6.89      -10.49     22.87 o 
  -4   1  14      206.25      207.83     24.12 o 
  -3   1  14       44.56       47.95     23.01 o 
  -2   1  14      132.80      139.90     31.00 o 
  -1   1  14       85.93       76.20     26.27 o 
   0   1  14       58.32       55.07     21.65 o 
   1   1  14        5.95       41.71     22.35 o 
   2   1  14      108.20      147.43     24.00 o 
   3   1  14       28.42       56.50     23.52 o 
   4   1  14       42.32       31.61     37.76 o 
   5   1  14        0.03        2.74     30.64 o 
   6   1  14        7.84       14.67     23.35 o 
   7   1  14       21.65       61.84     24.08 o 
   8   1  14       87.28      184.15     37.21 o 
 -10   2  14       34.57       41.37     24.68 o 
  -9   2  14       42.47       70.82     24.90 o 
  -8   2  14       28.74       12.22     22.96 o 
  -7   2  14       11.25       46.40     26.60 o 
  -6   2  14        9.82       42.55     33.93 o 
  -5   2  14       47.33       44.99     22.94 o 
  -4   2  14       10.02       25.65     37.23 o 
  -3   2  14       31.29       60.44     44.84 o 
  -2   2  14        0.04       17.39     36.09 o 
  -1   2  14       11.58       15.26     22.32 o 
   0   2  14      189.60      201.27     24.06 o 
   1   2  14       14.86       22.16     22.47 o 
   2   2  14       53.23       91.68     24.43 o 
   3   2  14       10.58       35.22     35.69 o 
   4   2  14      467.95      570.63     42.18 o 
   5   2  14        2.54      -26.66     36.05 o 
   6   2  14        0.28      -21.20     36.68 o 
   7   2  14       37.08      -35.13     35.13 o 
   8   2  14       16.42      -15.63     35.51 o 
  -9   3  14       31.14      119.67     38.27 o 
  -8   3  14        4.39      -12.05     33.23 o 
  -7   3  14        9.07       61.90     32.80 o 
  -6   3  14      157.93      111.65     23.04 o 
  -5   3  14       19.11       55.87     22.93 o 
  -4   3  14      242.25      270.63     24.84 o 
  -3   3  14       31.85       54.35     32.39 o 
  -2   3  14       10.06       31.00     32.43 o 
  -1   3  14       99.55       54.50     36.35 o 
   0   3  14       42.90       67.62     25.81 o 
   1   3  14        1.50       38.15     25.98 o 
   2   3  14       55.53      122.37     25.74 o 
   3   3  14      148.94      143.03     53.11 o 
   4   3  14       34.73       36.74     37.59 o 
   5   3  14       18.74      -37.01     37.01 o 
   6   3  14        0.80      -18.14     37.61 o 
  -6   4  14        6.72      272.14     47.79 o 
  -5   4  14       79.26      306.87     48.51 o 
  -4   4  14        6.43       80.57     42.39 o 
  -3   4  14        1.33      -44.47     44.47 o 
  -2   4  14        1.66       51.35     42.93 o 
  -1   4  14       34.04       83.65     30.55 o 
   0   4  14       34.12       17.00     33.13 o 
   1   4  14       27.58       83.51    127.71 o 
   2   4  14        3.60      -27.95     27.95 o 
   3   4  14       25.48       57.52     50.17 o 
   4   4  14       88.92       54.43     95.40 o 
  -9   0  15       17.75        9.14     35.53 o 
  -7   0  15      106.02       80.05     36.31 o 
  -5   0  15      242.66      293.10     37.68 o 
  -3   0  15       53.31       31.74     32.50 o 
  -1   0  15      101.62       42.94     32.65 o 
   1   0  15     1146.68     1144.85     46.57 o 
   3   0  15        9.51      -20.62     34.72 o 
   5   0  15      479.92      436.63     40.48 o 
   7   0  15      118.89      107.75     34.26 o 
 -10   1  15       18.25       41.66     25.84 o 
  -9   1  15      165.93      213.15     83.97 o 
  -8   1  15        4.73       -7.61     25.95 o 
  -7   1  15      440.38      470.92     71.74 o 
  -6   1  15       11.47        2.42     24.80 o 
  -5   1  15        3.09       39.73     24.44 o 
  -4   1  15        0.62       23.24     32.47 o 
  -3   1  15       77.02       65.54     36.61 o 
  -2   1  15       67.63       86.78     40.14 o 
  -1   1  15       57.80       47.36     23.90 o 
   0   1  15      354.05      334.41     26.26 o 
   1   1  15       94.88       75.61     24.88 o 
   2   1  15      212.01      215.61     34.17 o 
   3   1  15       39.26       47.35     23.81 o 
   4   1  15        0.26        9.88     34.11 o 
   5   1  15      111.64      105.08     45.62 o 
   6   1  15        2.75       27.16     29.70 o 
   7   1  15        0.01       43.91     37.36 o 
  -9   2  15        7.58      -24.50     24.50 o 
  -8   2  15       24.40       72.81     26.33 o 
  -7   2  15       74.82       17.60     32.52 o 
  -6   2  15        1.93        9.11     34.62 o 
  -5   2  15       82.14      100.65     24.39 o 
  -4   2  15        3.24       -6.21     22.75 o 
  -3   2  15       61.39       33.60     26.49 o 
  -2   2  15       82.05       46.35     23.09 o 
  -1   2  15        1.20      -23.33     23.33 o 
   0   2  15       62.14       68.78     23.82 o 
   1   2  15      258.50      327.88     27.62 o 
   2   2  15        5.58       19.62     36.98 o 
   3   2  15       33.53       81.54     36.43 o 
   4   2  15       81.03      106.54     38.26 o 
   5   2  15       41.11       40.67     37.42 o 
   6   2  15       11.20      -34.61     39.03 o 
   7   2  15        0.97      -37.09     37.09 o 
  -8   3  15       18.65      117.48     39.30 o 
  -7   3  15       83.81      197.48     98.43 o 
  -6   3  15       51.88       74.97     24.71 o 
  -5   3  15       49.72       21.97     24.33 o 
  -4   3  15       38.29       31.62     23.00 o 
  -3   3  15      114.42      181.21     35.99 o 
  -2   3  15       12.01       36.97     34.90 o 
  -1   3  15        9.40       -8.57     34.16 o 
   0   3  15       13.42       22.88     37.15 o 
   1   3  15       48.86      113.02     50.28 o 
   2   3  15        3.75       43.66     26.95 o 
   3   3  15        9.22        9.93     42.72 o 
   4   3  15        0.06      -39.30     39.30 o 
   5   3  15       90.83       30.90     39.85 o 
  -5   4  15       25.18      255.84     47.44 o 
  -4   4  15        6.53      168.36     51.46 o 
  -3   4  15        6.70      -13.52     44.92 o 
  -2   4  15        6.79       -6.44     45.50 o 
  -1   4  15       35.64      120.55     26.79 o 
   0   4  15        5.37       -7.83     26.61 o 
   1   4  15      270.51      320.82     88.08 o 
   2   4  15       19.04       -5.65     48.86 o 
  -8   0  16       70.83       24.25     37.50 o 
  -6   0  16       88.74       99.52     37.94 o 
  -4   0  16       34.80       15.75     33.09 o 
  -2   0  16      894.63      927.26     44.42 o 
   0   0  16      381.53      410.90     39.09 o 
   2   0  16      195.07      245.50     38.78 o 
   4   0  16      290.47      238.10     38.28 o 
  -9   1  16        4.01      -16.76     52.39 o 
  -8   1  16        8.98       32.81     77.59 o 
  -7   1  16        4.48       -6.71     53.24 o 
  -6   1  16      143.00      134.87     31.36 o 
  -5   1  16        4.00       -9.67     24.62 o 
  -4   1  16        2.12       -5.48     40.72 o 
  -3   1  16      210.05      183.00     35.60 o 
  -2   1  16       32.67       25.80     23.94 o 
  -1   1  16      552.50      542.42     28.57 o 
   0   1  16        1.52      -24.50     24.50 o 
   1   1  16      174.80      122.66     25.39 o 
   2   1  16       90.14       47.28     32.15 o 
   3   1  16       17.00       20.79     25.07 o 
   4   1  16       14.74       60.93     39.89 o 
   5   1  16        0.46      -12.43     36.89 o 
   6   1  16      137.50      121.83     61.21 o 
  -8   2  16       46.89      -10.02     29.35 o 
  -7   2  16        5.22       41.30     26.01 o 
  -6   2  16        0.05       -7.20     24.94 o 
  -5   2  16       44.35      -11.02     24.13 o 
  -4   2  16      162.40      201.02     27.18 o 
  -3   2  16        4.92       45.35     24.58 o 
  -2   2  16      200.21      241.40     39.34 o 
  -1   2  16       37.12       45.23     33.50 o 
   0   2  16       17.53       22.62     33.16 o 
   1   2  16       70.38       53.51     25.78 o 
   2   2  16      204.78      276.45     43.55 o 
   3   2  16       25.55       76.18     40.63 o 
   4   2  16       86.11      115.62     41.21 o 
   5   2  16        1.30       31.01     40.66 o 
  -7   3  16        0.30       58.52     40.13 o 
  -6   3  16      221.23      168.15     27.29 o 
  -5   3  16       27.09       30.90     25.37 o 
  -4   3  16        5.19      -20.26     36.50 o 
  -3   3  16       83.28       66.16     36.69 o 
  -2   3  16        0.07       47.15     36.73 o 
  -1   3  16       26.27       40.08     36.29 o 
   0   3  16        4.64      -32.68     36.30 o 
   1   3  16       17.01       92.86     35.20 o 
   2   3  16      109.62      168.63     74.28 o 
   3   3  16       17.68       43.50     28.02 o 
   4   3  16       19.05      -40.89     40.89 o 
  -2   4  16       90.44       19.12     41.93 o 
  -1   4  16       24.97      167.51     40.13 o 
  -7   0  17        0.99       -2.12     36.89 o 
  -5   0  17      143.28      160.00     39.72 o 
  -3   0  17        2.35      -35.83     35.83 o 
  -1   0  17      271.73      300.61     40.19 o 
   1   0  17      384.98      447.61     43.27 o 
   3   0  17       54.78       82.36     37.55 o 
   5   0  17        4.06       11.84     39.25 o 
  -8   1  17        2.91        8.24     54.60 o 
  -7   1  17        3.78       18.95     66.05 o 
  -6   1  17        3.30       -3.87     44.01 o 
  -5   1  17       41.39       26.04     25.79 o 
  -4   1  17        8.64       22.37     43.39 o 
  -3   1  17       20.55       36.74     25.42 o 
  -2   1  17        4.23       28.73     25.10 o 
  -1   1  17        8.06      -10.28     39.68 o 
   0   1  17       11.94      -25.16     51.13 o 
   1   1  17        0.56       -5.54     25.23 o 
   2   1  17       21.36        6.44     24.96 o 
   3   1  17      372.46      340.57     65.95 o 
   4   1  17        8.38       -6.83     46.39 o 
   5   1  17       97.20      135.29     85.24 o 
  -7   2  17       94.06       61.34     26.36 o 
  -6   2  17        0.79       -2.95     26.68 o 
  -5   2  17      282.06      305.94     46.94 o 
  -4   2  17        0.12      -19.91     25.22 o 
  -3   2  17       52.92       14.04     40.90 o 
  -2   2  17        1.25       51.99     38.71 o 
  -1   2  17       36.51       41.79     43.44 o 
   0   2  17       10.94      -14.31     37.69 o 
   1   2  17       66.39      120.63     41.09 o 
   2   2  17       19.96       66.32     40.19 o 
   3   2  17        4.71       42.29     40.59 o 
   4   2  17       19.04       35.23     42.06 o 
  -5   3  17       59.70      122.27     28.32 o 
  -4   3  17       17.71       -1.71     39.50 o 
  -3   3  17       30.46      -36.21     36.21 o 
  -2   3  17       30.53       55.11     37.49 o 
  -1   3  17       84.33       83.78     40.62 o 
   0   3  17       56.14       10.41     38.61 o 
   1   3  17       58.52      128.13     53.69 o 
   2   3  17        0.34       -2.39     64.01 o 
  -6   0  18       28.87      -24.50     40.41 o 
  -4   0  18       13.12       76.37     39.19 o 
  -2   0  18       86.06       54.06     36.29 o 
   0   0  18       97.43       88.21     38.07 o 
   2   0  18        4.92       81.89     38.59 o 
   4   0  18       40.32       69.76     40.82 o 
  -7   1  18        8.76       16.88     62.37 o 
  -6   1  18       68.26       57.79     42.74 o 
  -5   1  18        1.40       25.79     43.48 o 
  -4   1  18       24.18       18.65     52.31 o 
  -3   1  18        0.02      -25.82     25.82 o 
  -2   1  18        0.11        7.82     43.53 o 
  -1   1  18       33.50       87.47     36.80 o 
   0   1  18      299.78      361.70     31.24 o 
   1   1  18        7.65       50.45     27.72 o 
   2   1  18      203.69      198.56     29.73 o 
   3   1  18       12.15      -27.44     27.44 o 
   4   1  18       35.45        3.99     29.92 o 
  -5   2  18        8.22       10.32     27.49 o 
  -4   2  18       43.97       59.79     45.40 o 
  -3   2  18        3.33       26.76     63.27 o 
  -2   2  18       23.42       63.16     27.39 o 
  -1   2  18       39.87       70.24     28.05 o 
   0   2  18        0.11        8.79     28.02 o 
   1   2  18       60.75       22.19     40.61 o 
   2   2  18        6.32       35.00     41.42 o 
  -5   0  19       20.24       72.96     42.99 o 
  -3   0  19        1.80       -1.77     39.54 o 
  -1   0  19        5.80       78.45     39.58 o 
  -5   1  19        9.56      -16.94     28.17 o 
  -4   1  19        8.28       43.69     28.36 o 
  -3   1  19       75.82       98.76     29.72 o 
  -2   1  19        1.88      -28.26     28.26 o 
  -1   1  19      146.48       86.17     28.72 o 
   0   1  19        4.10       -5.64     28.93 o 
   1   1  19       18.65      106.55     28.85 o 
   2   1  19       24.82       61.61     36.15 o 
  -2   2  19       34.29      -22.51     29.30 o 
  -1   2  19       77.88       57.46     29.33 o 
                                                 
